# Supplementary material for: Ensemble methods for stochastic networks with special reference to the biological clock of Neurospora crassa
Source: PLoS One. 2018 May 16;13(5):e0196435. doi: 10.1371/journal.pone.0196435 (PMC5955539; doi:10.1371/journal.pone.0196435)
Supplement: S1 File — Rows are different times, and columns are different cells. Time points are spaced at half-hour intervals over more than 11 days. (CSV) [file pone.0196435.s002.csv]

194115	231753	169050	241682	150309	656417	201268	499804	137856	205724	287360	131609	550941	305314	890094	186805	155484	298006	292667	344677	170584	121588	518471	442857	395494	561300	125158	242503	190969	250539	128140	165658	329039	903062	328465	129734	114841	287179	252963	145907	1244098	737064	974673	179547	246691	545032	248243	352494	1206436	269850
192373	250543	169983	247992	152517	679341	197726	507782	139164	209210	290371	131406	562545	304907	861261	190196	156652	303800	304512	345056	168986	124733	523598	455736	397152	557099	127243	247360	187070	249810	131849	165779	341875	900399	336186	128281	116038	293786	253315	149751	1185797	707006	988278	174014	231503	553050	242953	339726	1259713	262118
204258	274618	178038	261957	159413	732789	210078	547344	146526	218224	297115	141752	564040	337954	939438	204822	165861	324660	311006	366220	181275	132799	527717	453040	419148	565124	133543	255894	196176	259097	137625	173037	371510	920587	357222	138781	126174	322252	271311	155846	1278167	687002	969745	189318	242441	592431	263540	361204	1173622	281766
225090	333401	196799	287369	173805	799868	226390	581509	162107	238154	330129	147999	626148	361329	1033268	221588	183798	355990	341072	396024	197204	142605	607014	514645	457224	637862	146707	279739	215723	289037	150267	187136	396127	989297	398021	151639	135531	352938	294581	173330	1360400	752040	1040194	207336	278267	646477	292272	403419	1366931	307460
221338	319211	191341	278097	169344	765293	219571	594489	160044	233370	329377	145296	635389	359145	1040901	214413	175256	346935	330833	385447	192452	141295	598077	480637	452750	616732	144150	272544	212702	279340	145789	184203	392883	987859	385476	148707	136325	342860	287240	164285	1363588	780972	1164011	201724	276352	627444	284867	392874	1275002	299765
214873	325114	188450	271571	170268	749984	217081	553891	154936	231035	314026	148013	619660	354690	924341	208009	174120	338949	332880	380634	189590	137927	583279	502625	441286	593688	142293	273294	210244	273310	142038	179963	369970	983252	380207	143619	131330	332720	281290	165277	1379381	749854	940361	202266	272663	632814	279461	372984	1199926	287092
216850	320240	188308	272192	173619	754317	218513	566355	154608	230239	315616	148434	638609	353269	1001758	212801	173563	340336	329809	385068	191666	136877	552672	503519	435843	625616	143080	276422	210173	273434	143749	183891	392213	977637	379801	142456	130680	331721	283709	164237	1391267	649404	1089194	200606	268133	630874	284035	390453	1205705	295906
215198	322264	186411	270380	174523	771740	213838	579591	154231	229648	317683	146572	622426	349968	1001012	212060	173738	340669	332421	386134	192072	136173	558586	477047	430448	606088	143882	275553	205935	272960	142492	180459	383762	983438	376404	142953	128737	329654	281015	166767	1336401	584442	1098484	198907	262054	590702	279870	372389	1175411	293668
207593	284871	180915	261723	167350	720939	207970	550988	148401	219987	302590	141497	582056	336723	897281	201475	168351	326071	324048	369118	182089	132763	511340	481051	414652	561482	138864	260621	193876	258606	137955	176750	352855	928600	361363	136219	125473	316577	267647	160947	1280506	585286	1039908	194774	263429	593936	271929	356771	1102064	282229
215305	329139	189486	270045	171480	767819	214457	595290	156503	227937	318032	103527	615476	336185	926311	208792	171308	336140	321168	377387	187452	135528	529278	504880	433113	588045	140208	260487	204225	271800	141455	183590	384469	964176	376952	140461	129614	328565	278455	161244	1297272	605489	1037092	196509	260231	593938	273680	376795	1241057	285745
214299	325045	189281	267505	171635	776638	217114	569244	154953	231017	311079	146674	636646	342802	948996	208798	175892	341200	317162	385320	192868	138489	554738	484832	428054	605987	144121	267786	207974	275105	141988	183933	399310	982561	383018	143067	131166	334264	282927	167871	1319615	628535	1064473	204064	273310	618222	281683	387467	1101308	293745
219908	323609	194065	279895	173851	792673	226701	599942	159374	237258	312201	150638	657608	352030	1021138	214350	178874	344703	331027	390900	193531	142149	547218	500767	460479	628701	146834	275253	215555	286274	146414	190066	372156	1004352	391662	146356	134028	338763	289193	169468	1313705	602318	1086971	222106	266289	639668	289860	402236	1239421	307714
232734	340633	206558	296698	183774	835992	239335	611950	170812	251954	343655	157985	707537	360431	1078608	225041	188195	371596	343792	415882	205739	151482	576303	523119	488604	659581	155585	278420	227117	301402	157265	202256	429450	1044308	413823	157568	143248	360255	304165	181263	1388579	710214	1185558	223527	292878	690599	308413	419887	1301096	320486
230922	332689	201521	294566	181315	826548	241462	621789	168921	248892	325319	156210	650842	352635	1065267	220057	186164	363742	344482	407020	203737	146098	583549	541333	488147	615278	153889	278439	224684	298908	153464	196459	403346	1029783	406749	153897	139811	356521	304599	181613	1392353	700228	1009244	218728	279088	664015	303183	418624	1223572	319955
219047	323258	192273	273193	169560	819047	225557	597362	158509	237283	314525	150506	628152	342667	1014172	211987	175895	345955	332606	394159	195998	140046	530984	519251	465181	603800	145612	258883	211710	282815	143126	187415	381521	1008590	384124	147483	135082	341306	288812	169300	1307659	660658	1173347	204826	273608	637332	289734	386169	1172105	302482
217273	309348	190409	273967	169154	797802	217648	603191	157955	235031	306069	125130	622448	336075	987292	208008	174338	343822	335495	390404	190266	136858	532392	498197	452629	610342	144247	258928	214927	279936	141703	186884	376142	981556	384766	144301	132929	333539	285472	166427	1383647	649501	1071266	201265	268691	638400	287138	384363	1213632	291321
211120	316251	185070	269728	163817	776748	215091	563466	154989	228988	296384	112070	653446	333458	966354	207419	170084	336506	327539	378348	187827	136406	506885	486748	451074	586498	142356	252717	194808	276913	140252	178008	367983	970046	375647	142048	129507	323952	277906	164273	1346812	637696	1094371	200281	260735	623421	276421	363003	1223368	293713
207498	307937	182263	260821	162147	758877	208885	543719	149256	222097	289059	138134	645527	337003	942753	203533	168801	328033	323756	371435	186331	132188	500225	481264	433956	583337	139821	255868	199029	274845	138369	181128	365380	964474	371780	142615	124893	322503	274589	162701	1333928	668068	1020064	193051	255234	596858	272022	364041	1157459	283402
213634	310998	186255	266544	165422	786970	216016	583130	155687	228215	298729	98899	671588	349371	993266	203886	171780	333087	328972	378293	184022	136765	506645	488381	447610	590352	141518	259694	210298	279366	140985	184279	370329	974305	380198	144413	128121	326381	280786	164876	1380376	683643	1016398	196864	260926	590097	276906	364336	1116985	287348
207712	306019	185566	258062	164202	743983	216825	556115	151417	225865	297524	96278	640609	336108	955977	199662	166599	326285	334248	375311	185077	132073	504552	477997	432413	567900	137636	253257	199790	269058	137426	178126	359698	913475	370995	138783	124093	321556	274395	165055	1247452	611806	1023412	193959	264908	582553	272972	363109	1178987	285940
208825	285618	185317	261324	162849	759592	209904	568912	149505	224574	299438	95408	666143	340292	963269	200974	166536	327127	329592	376728	181922	135306	497948	462208	433738	573436	140019	250842	196537	273609	138291	177590	363982	925914	375901	139504	126517	323311	274764	157773	1276290	607451	946145	194871	267293	599260	272736	372886	1067411	288409
206610	271438	179876	254401	163882	730077	207070	560700	148489	222273	289710	139577	675507	329488	941176	198638	164541	323197	325277	369676	180498	131573	472271	390764	433141	569448	138531	252475	200694	267135	137119	171528	364177	968715	366908	139616	123161	313996	270633	159271	1295916	589192	1076685	189497	266182	564079	272514	362314	1220809	280779
209498	312261	183449	261078	160322	747060	208889	565774	148891	225157	287242	139765	658435	327343	962902	200855	165923	334452	318442	376703	183884	130861	451098	395364	441563	593311	141459	254108	203349	273927	137699	177034	375101	971695	375279	139249	125876	319453	275499	162726	1218834	624717	1083936	195744	261428	601679	273185	356153	1044821	277976
205671	289871	179042	256005	156906	736278	207043	541908	147623	223749	281864	116938	613427	311813	933683	199170	166129	325708	315029	372964	181587	130583	478349	363251	432349	568667	137091	249022	199337	267787	137252	176111	369741	976380	368359	138447	124479	316419	273407	158199	1225651	601272	1009983	189086	250216	590483	266370	359509	1192143	272293
206690	319324	180944	255812	160615	742291	211872	552715	148850	221801	269482	124507	666024	314980	953712	197732	165709	326849	321608	375460	179287	130721	475518	381221	434014	571592	136440	245611	199500	271767	136842	173163	360544	970350	370813	137497	123422	315683	269435	161683	1188277	606406	1042402	193170	252061	613598	271667	363810	1116212	277250
204272	275661	180587	253911	159153	758856	208771	569121	148716	224796	273733	133743	711796	308852	951043	197828	163958	327690	325975	379237	183376	130896	460099	387699	432524	522000	139248	250647	203398	270776	138362	173693	359619	979328	371795	137676	123952	312990	271860	159289	1247693	604743	971883	191527	264479	601789	272857	357773	1342402	275966
208609	304239	184265	260914	161960	769418	213857	566847	151891	225545	270889	142566	723315	331539	977023	202256	169396	336393	335808	362420	183129	134189	489306	393619	444231	518780	140305	253276	205711	273575	140142	179503	354259	983875	376168	143775	127837	323528	276559	165349	1263551	605868	1022156	198254	272253	614341	279052	373006	1151239	286299
207862	281328	184079	256567	163228	773116	210642	558425	152952	224139	270725	142496	717013	324750	948319	200929	165374	329228	330323	383308	182934	129920	468642	389115	439534	573706	138178	245660	199979	275402	137238	176216	352714	976762	373432	139762	124727	317404	274387	159144	1194625	600438	971123	194921	261736	585585	272223	355245	1078545	278978
203213	315130	179569	251519	159267	742766	211091	560141	149074	220034	272715	138989	716786	323131	947453	195262	163141	321665	314318	371525	177186	131245	460152	378525	429503	549831	136873	241609	197623	265254	135637	175817	364539	966768	364698	135925	122459	312890	264926	157922	1197690	594475	1070356	186951	255121	586055	267612	352480	1051092	274692
205854	288303	182664	252836	156502	749154	211572	569915	149567	222827	260178	138809	714926	321381	904989	199177	164445	328872	313659	373621	177886	130543	453454	396092	435543	582527	137213	243458	198875	273409	136330	176882	362778	957685	367095	137477	123544	316885	271359	154422	1215566	588345	959249	194236	255694	605210	270816	355107	968839	276885
203104	280401	178128	249812	152779	742357	209045	560392	145891	221145	259410	137498	722057	316566	928039	195460	160008	324215	303405	371268	177031	129274	458650	371701	425179	501779	135869	246790	197140	265466	135795	171118	345485	942024	364903	137579	122121	307049	266135	156738	1186684	582299	1015648	191363	256123	593142	267410	352314	1025180	269800
206433	294349	182595	253820	156141	755295	213073	552513	148806	225919	252863	138003	751536	323254	857477	197210	165303	326378	308331	375462	180128	130805	460801	398851	436783	569948	140154	251140	202674	275048	137952	176386	356415	951040	366314	136403	122540	313902	270784	158503	1185216	596522	1074127	192803	261269	556352	270379	365066	1111521	279915
211180	329340	188626	262811	161350	801751	219803	577925	155507	233134	262087	141818	781468	314138	917621	205994	145209	334038	320016	393019	187181	137041	491062	414697	436078	619451	144324	256642	205281	280852	141538	183755	376600	988718	381995	141928	126848	323392	280890	167719	1177085	607920	1068835	202164	265205	610107	280955	368468	1127465	289856
228546	349062	198439	280139	169241	840462	228503	621631	162892	246632	288283	153193	782123	340069	1051468	216752	153458	357361	327899	412207	192953	142790	513621	444651	474804	605578	151180	269091	215193	300549	150925	191633	387833	1035155	400598	151754	135563	340672	296059	171398	1226248	625468	1141590	207660	287642	636205	294137	385905	1139827	303991
219288	339565	191172	270535	161873	807382	221216	588419	159963	236918	257146	146610	845090	350975	1010929	211429	151738	337861	326343	399357	190982	139304	492538	439788	457949	654980	146953	267718	210527	289087	150937	185817	372453	1006850	393501	147226	131702	333298	284159	168229	1305916	628264	1081083	205878	282251	623824	288001	389479	1056778	292922
214640	330317	188239	264837	160691	807236	217098	576645	156110	232010	254117	105786	853651	339933	983568	205901	148560	336729	314768	397578	185858	136958	481446	420635	449362	637449	145986	261739	207410	287765	144299	183487	371900	980809	382442	143836	128636	323705	278689	167858	1295707	607614	1002782	203405	277168	619503	282600	371932	1075435	287190
216500	326364	191341	269054	161619	805237	220970	555887	157624	235488	245515	126746	838518	337977	998796	208661	151634	333978	329473	396519	187568	137427	455213	414399	454739	595064	145599	262973	208204	288231	143687	184513	374793	987820	388478	143924	128664	331431	278126	169155	1237662	610619	1121075	204960	274122	623195	286083	381691	1004554	296217
214883	321626	188165	260121	155953	777705	216274	562493	152839	231176	254148	142554	810759	314944	978447	207221	150802	329579	311657	389566	184181	135142	451697	415250	446616	564798	143437	259573	207592	279957	144601	179922	357260	1015891	384624	143701	126304	320716	274340	166755	1191725	585412	1100574	197780	287938	610842	281080	374764	1018911	295066
213902	333387	187528	266690	157987	777154	218370	570324	155637	232369	253810	147417	837731	311233	925903	207965	151452	334733	313164	404487	185216	136360	456460	418697	449104	615022	145976	262229	199041	281906	141181	184617	372671	983302	382685	142661	129677	326099	273714	166577	1205695	602771	1090682	201266	277172	609857	279337	373972	1041569	289732
213299	301111	188946	266671	159899	779017	220123	553646	154248	231609	253011	144361	905709	336203	991454	204693	154102	338370	317951	398125	187228	134693	448979	416721	448986	600552	146570	265813	204319	282941	141207	183181	355327	982474	381171	139230	128137	327845	275701	167273	1237554	604900	1107140	198679	279150	625435	281583	379812	1184734	293658
219464	297043	196056	272484	163216	796107	230611	579226	161816	240915	265135	149680	923064	346441	1014812	212650	159421	346266	326464	403990	190695	138688	476247	430068	463631	612700	149002	263036	214292	292356	146040	181686	378275	995612	395230	146639	132211	336255	283779	172411	1223882	647084	1079307	205304	292951	612362	292272	389406	1018838	301952
220695	311798	193015	273016	164002	803884	224263	589249	158923	241349	263006	148107	951713	352678	999984	211720	160924	345295	326791	401790	190782	139592	474155	430882	455246	602607	147432	270700	209375	289683	146946	186245	376804	993251	394994	145898	132835	338961	284398	171326	1253185	638519	1078179	208268	289394	610202	287463	380773	1064440	299134
223391	313648	197806	282410	163008	822657	227450	595642	166004	245880	262134	145082	936419	338696	995862	219998	165592	352744	333832	409075	196369	140804	485176	434372	472806	626524	152381	276975	213019	296982	147408	188100	370809	990875	401203	149931	134589	341993	289450	175070	1341490	638952	1155868	210457	301886	625117	293125	395663	1199126	302946
223024	295326	196314	272877	167031	809465	227469	578329	164529	239762	274330	146435	917795	344601	989653	216884	161848	352952	331151	409878	194530	140897	480865	433353	470502	625453	151397	280056	211665	297006	148293	189664	379156	980760	406149	147593	133145	345430	288512	171726	1279166	651086	1131319	209539	303215	625101	292965	383012	1079260	304251
224813	329485	199283	274766	166562	819964	232291	567972	163206	242064	267929	139479	940552	342902	1001862	215751	163223	351623	331499	409184	193579	141188	468365	427719	470989	625389	149484	275573	214947	294992	149374	189600	372828	973056	402285	149168	132501	342199	288749	176403	1222437	629878	1170433	209430	295444	636645	295900	400802	1047681	305051
224242	302112	197273	275444	167765	826083	226221	584228	161090	244361	258791	135550	968507	336439	996461	219108	167240	351283	334252	411149	193695	143619	468962	433806	472742	604051	149410	275390	208078	299667	149606	190435	372044	961080	402896	150367	133401	340072	287350	173698	1151036	630440	1105535	209806	300330	638381	295465	396207	961155	301622
229484	298287	204221	282134	170323	857343	237483	612296	166414	246595	277018	151227	1000262	355500	1002560	222104	171560	360267	338026	423693	199736	145209	464901	436374	485602	618933	154660	285750	218477	306997	150581	196803	386289	976575	411570	153013	136295	352298	292367	178236	1201167	648475	1191512	214921	308832	657806	302812	402824	1112471	311258
236634	309262	206079	286615	172923	866922	237478	622216	171627	254218	265190	154967	1031024	360554	1045955	230011	175771	371397	354050	437855	208737	150109	476581	452380	503719	687791	158122	289952	222969	309946	151276	195985	391903	997921	421207	155014	140116	356917	303450	179950	1272109	658020	1178710	217375	309800	638647	306689	422522	1045185	316068
236615	313958	207053	285403	173087	845709	236449	583111	169539	252487	279608	155323	996295	363338	1015762	227756	174376	367327	338782	433390	205203	149313	473735	449451	493309	686467	159694	291440	221821	312416	150726	196413	390138	999500	417345	155939	139628	357022	299567	182204	1246575	634914	1063215	216662	316047	667250	311502	412982	1183481	313224
239940	315928	213895	286088	176241	867839	250098	651138	171563	259137	265607	155577	1037699	362530	1047347	230068	176933	372077	352914	437619	208905	149582	484252	459245	502448	694279	161121	296149	223355	317660	152852	201225	387234	1010591	425022	160516	141060	359089	308240	183005	1175899	679561	1216388	219171	313174	635345	311340	420333	1173993	326034
239576	318278	209088	285650	178918	879775	241600	619797	173723	258244	264650	157702	1058729	358314	1042738	228243	177381	374726	348572	439624	212236	151138	478393	455132	499742	678397	160397	291792	224185	313600	158355	201766	365683	1019052	424905	158930	140094	362571	299285	187206	1230023	705515	1218203	223614	313493	672910	314458	399330	1133580	325253
233393	311024	205574	282990	174309	884454	241318	624204	171264	254072	263093	154093	993127	344394	1023481	227870	176822	366346	344935	436017	208660	150253	488460	448448	493538	685946	156856	284802	222878	311212	151448	195620	380947	969133	422586	152693	141491	356148	300219	185716	1244577	642862	1140449	219935	299830	659621	313830	424419	1118628	318439
229363	299847	203430	277541	167352	866353	232784	595891	165172	248539	259728	151378	977510	335434	995366	219979	169256	362346	338363	426078	202350	145845	483728	438280	483439	600799	154758	280728	217942	302743	146676	190691	374442	966279	408814	148427	137720	346681	290520	181953	1246256	646834	1097867	213866	295917	639540	302319	408395	1084161	312086
224167	298581	200123	274290	168661	853615	229099	608240	164412	247362	261333	149302	966948	336974	984610	222795	172629	360021	332862	422767	198785	144681	455197	438440	475660	616435	151239	280893	215271	296360	144083	192926	368717	967313	407164	153075	136773	347708	288118	179251	1212159	619228	1122578	211539	293626	620593	300934	397746	1060104	309171
226577	301644	198506	266950	166405	834563	234208	592514	164081	247465	248230	146647	931646	331747	990948	217515	168290	352423	324638	415858	199187	143797	447637	428520	469949	624828	152067	274741	217083	296364	143743	185977	353836	928254	400735	146760	131743	338047	282947	177601	1197632	607765	1066025	210025	292729	636937	295895	397809	1065788	306619
220749	298941	192328	262008	162618	824321	225926	593460	158955	237688	254741	146962	971131	321789	964906	212880	164191	348121	323828	409373	192919	140918	445026	416932	462619	641844	147998	267690	207251	288753	139676	186485	363445	909892	391204	145209	130073	335331	281922	173076	1207766	616708	1082340	205894	279102	617635	292094	389469	1044979	302760
222470	295820	193360	259639	162045	825122	222324	595527	158460	239581	255336	146935	987283	310792	976619	213358	165646	346477	323435	409721	195414	139350	440985	417502	461424	646370	147765	276699	211876	291755	142245	184690	360867	911173	392667	145168	130225	335818	282232	174113	1234818	637863	1120960	205303	287882	617739	291410	373835	975919	288426
217469	286502	191185	257767	160757	804804	224217	580708	157170	237947	256691	142219	957778	312482	982376	209923	164194	343171	322100	402374	191766	136891	439193	421251	454571	634879	144980	270045	204957	286097	139616	183978	353333	907469	392497	143264	130373	331153	277029	169504	1208413	621359	1091733	201541	265671	614497	290172	381292	963178	289760
217462	331354	191323	257141	159468	803764	220332	589678	154448	236371	230298	143473	924788	313393	958113	209568	162731	339108	319269	401959	187702	136163	431599	422954	451991	634921	144990	263432	202643	284426	139214	183396	352978	947898	386824	143868	131744	327882	277533	170311	1153704	606034	1107816	201787	279024	615967	288493	375677	912834	247595
209240	311700	187794	253994	156148	792808	219974	554349	153027	231858	232935	139857	930510	314067	956247	208970	160175	333323	303058	390205	187007	132781	402320	411735	438737	610812	142213	262482	195215	280892	134101	175597	328608	903771	377865	139444	128256	323306	268564	165373	1179795	615038	1120612	197527	276136	598309	279639	376294	897945	282754
212268	319928	188582	256736	157446	792920	215544	544378	156901	231357	224527	141903	893888	315950	958883	207931	160424	333564	296524	394854	184677	134497	437169	404411	442493	587189	144040	264406	193844	278409	136195	176615	341238	923780	380532	140147	128083	328990	270718	168683	1189194	586716	1095295	201105	269963	617501	281787	360186	910891	286941
209768	308334	185625	248655	158357	796801	216709	536206	151472	228434	230066	139925	912755	302000	938275	205434	158027	330992	298317	392053	182964	134901	425145	397004	437940	614373	143921	263850	190692	278091	135831	173478	340869	921361	375513	137977	127808	328047	273113	166432	1183142	596509	999655	196591	280807	608394	280250	358171	941532	280151
210931	314249	185243	245923	156021	790502	213362	562881	151327	229455	221084	140515	871771	314451	922151	205145	156268	325665	294743	391342	185548	131820	412259	403558	434259	603616	141563	257749	192000	274854	135780	172697	321965	924866	370014	139181	124213	321718	266798	165527	1209286	596985	1092141	195562	256742	584401	276613	371446	849880	231201
209986	284504	186037	248375	154786	795807	214658	539945	151650	228533	223008	138327	885351	315291	932674	203223	156239	325595	294707	387861	182756	132931	428137	413089	437041	606884	138228	259473	191265	271624	133315	175257	332674	910249	374243	138702	123503	317070	265361	164575	1207482	597099	1076775	193535	272387	571346	275502	357357	945229	277230
209889	304186	183793	248582	153422	789442	217150	559994	154146	224313	223165	138354	930786	306838	942333	202965	160324	324156	285455	388809	183833	133086	416584	411952	435923	605095	139408	262409	189767	274021	134748	170564	303877	927722	372376	145282	125304	320640	266509	164981	1182558	584409	1054957	196495	267535	571512	274970	374422	1086753	278663
215452	314243	191994	257650	160378	777398	219641	588878	153807	231153	215250	141306	944242	304381	940752	209193	163799	336064	299336	396684	186208	135419	431143	419642	448778	592392	145326	262906	200957	286474	136761	178575	307287	935091	385967	143940	131211	334348	274701	168307	1241378	589137	1057789	201527	283934	604664	283195	374567	904343	281698
225562	334222	199649	261749	166389	840881	227254	618013	162322	248431	218570	146089	1006492	330516	1008235	218180	170924	350840	315570	415049	196849	143294	449213	437435	469566	611183	148143	279602	210702	291417	146234	186568	323955	941648	398727	154199	134882	346639	286599	176252	1259415	617446	1085178	209956	279682	641067	297498	398894	950174	298879
225442	339786	200303	268272	165997	850425	227146	594045	163240	244406	231361	148724	1017152	323339	941119	221615	171692	351938	320402	414308	197819	143447	456433	439174	470266	626061	150599	275854	209922	295073	146952	183396	327491	969540	398989	152723	135217	345826	287283	177030	1235095	615516	1142038	210819	292270	634752	299884	394081	966283	300304
220102	309168	196861	262455	164922	849617	233824	587472	160710	242037	216354	146888	930923	329702	990921	217708	170864	347022	315399	409405	193756	142881	447106	428342	461589	611143	148607	277181	208272	290221	141517	182321	322704	894601	394939	151039	133565	346854	286982	174001	1223777	628781	1058785	213655	283177	579588	297160	404579	1025728	297707
222399	314997	194608	262839	164679	846868	224052	587842	163194	243631	232423	143780	996998	332857	913368	216460	169168	347196	310532	404956	195724	139095	447500	425049	463924	575208	146914	282130	201921	292970	142464	181359	315964	934276	393927	152888	133560	345561	284355	175752	1286859	618240	1206214	209849	240729	592008	292686	393970	1427626	298819
224605	321049	200241	269506	167753	849267	226761	594184	162049	248266	223665	150475	979148	313522	999763	221280	168545	350871	308946	417976	197077	142705	450161	436774	467759	553606	149004	284599	207867	294498	144177	185742	328093	968843	400561	152586	134622	352745	288382	176939	1171904	621635	1220676	209304	279337	651905	297646	401067	1455455	300075
224328	310089	197503	271648	166264	834366	229375	605688	164788	246495	233969	149744	928851	335512	984709	218990	170855	353431	316282	412240	195081	141000	448696	427910	468802	577992	149441	286433	203751	293078	144547	182144	327453	931691	399604	152976	133062	353451	288018	175705	1099733	615482	1006027	210839	283712	648480	302674	398370	1321861	302415
214970	293907	192559	261849	158932	830926	221888	530662	159925	237585	217798	143573	913703	311137	959923	209689	163711	341059	296797	395034	189323	138767	418379	414450	452120	613925	143768	277243	196775	283605	135759	177836	312414	913662	389830	147034	131280	341401	279642	171148	1152384	599627	1098107	204782	267614	625467	289640	383891	1331313	288791
213671	301534	186299	255337	158592	806180	219167	567974	155578	234210	202201	141161	857176	311030	950476	213446	164589	335047	292133	390475	186717	135217	435522	410372	449512	590360	139645	266795	200920	280758	135830	177399	307844	935512	378870	146242	129165	339670	275541	168571	1208841	587325	1038283	201990	244881	578846	287179	375005	1397390	292236
208905	301832	187953	251868	154246	791473	217178	546836	153990	231500	205606	138267	900783	296728	928277	207095	162598	330637	275395	388323	183432	133950	429983	404025	437116	595455	138396	265128	194329	271775	132054	171843	300099	917639	373845	146272	127099	331060	271719	169211	1190886	586821	1095775	200401	258450	576147	281937	375014	1442982	274898
210749	317963	186531	253773	155060	786064	214311	570348	154114	232771	202945	137738	879187	295583	921897	207090	162195	329611	282401	383978	182661	132937	423472	394414	435255	596996	137558	264939	186090	275778	134197	173997	301364	900693	372877	145128	127260	332889	271424	165244	1207182	558961	1090144	196904	280677	603001	278425	365727	1338200	280579
209356	304106	183649	249476	153239	784690	214152	544696	152908	227073	211310	138969	889817	304426	914255	203718	157797	322936	282458	379631	181160	132534	411848	399059	434533	603959	139137	265311	183459	270464	134225	172844	295454	893068	366847	142715	126422	319129	264062	165595	1208507	584149	1057424	196055	250765	558985	277706	341849	1260257	279171
204636	304466	182949	246228	153886	731093	213159	530941	151058	226456	204849	137075	879201	309947	910102	201371	156198	319242	280152	377423	180034	130171	406724	374207	425392	601307	138036	250469	190877	268988	131513	164738	291589	889191	364587	141808	123186	320021	265121	163771	1186829	582666	1018297	193050	261195	560514	271674	350361	1288110	271963
201024	293166	176803	238689	148346	744134	207989	523825	147138	219153	201544	132410	841143	312379	887452	193315	153638	309436	272424	368974	177283	126384	401796	383951	416475	584563	133335	254144	179780	260817	129496	164896	279396	868557	357315	138363	117976	308744	256124	159395	1116604	552993	971359	189818	252844	563046	266301	344965	1187327	265515
196317	282605	175301	234263	145316	729371	201687	510914	142964	214304	196157	129302	868168	295583	861177	193754	149231	301985	269872	356200	169863	123941	387584	369274	402182	566990	128914	245586	176179	257194	126573	162502	283932	853342	347061	134469	117543	301758	249628	155697	1090857	510022	915125	184378	252402	553522	263096	343160	1336425	259873
191940	257654	173367	227728	142606	725022	198121	470144	139524	209911	191673	91394	815730	282261	853600	187962	147768	299545	256664	352288	166307	121709	389032	362848	400907	542235	127798	243581	176356	251291	124886	159343	276641	845706	344537	133363	114094	302017	248473	154729	1090814	532503	1020741	181457	202226	524258	260774	325628	1133141	259232
200251	257134	177243	231857	146832	729084	205360	511349	142579	213830	201410	130684	845742	274519	879995	192662	149162	303280	262620	361108	172413	124529	388134	384973	391224	543776	133054	249404	176785	258251	126274	159906	280725	855516	351143	132891	117679	304707	255220	156810	1072040	541142	946039	185899	238300	537521	264957	348468	1120555	261501
198154	300717	173306	232827	147241	732330	203425	499726	143754	214122	205736	128057	838776	288016	862685	192110	149045	302559	269296	360257	169148	123037	387424	376478	409818	543568	130020	248350	180614	255467	125461	162015	271953	854585	346751	136296	118663	302615	258159	155570	1029153	563714	1128907	185273	255861	559903	261691	329448	1345834	259780
193484	290023	170817	228098	143164	714176	199065	491172	140258	208173	200888	127349	833077	281589	842104	187130	145088	294784	262449	348441	165625	121189	373788	356094	412359	523318	128146	244973	177471	247673	124331	159893	261756	849124	342707	132552	114882	292899	247856	152997	1022610	525751	924870	179428	234634	500573	259870	335272	1339945	260361
190871	277147	169152	229565	140715	720814	196829	486624	136226	205017	193750	124525	828181	275257	824206	183181	143466	288960	255309	346160	162446	121671	362522	379327	394157	520096	126090	233580	176308	246847	122174	157329	274120	819306	337653	131016	113424	291669	247071	150091	1033019	529467	943381	177880	228914	505564	249749	317694	1348836	254053
190132	264977	167842	230523	140646	714602	203036	513046	136906	206812	199495	126488	817418	272844	828292	185840	143234	289851	248476	344440	164231	120695	375142	370106	353692	524936	126052	235269	170642	247697	124528	156410	272872	823399	337688	130714	114590	290987	245632	152429	1046534	528613	882154	176452	229899	534308	254925	319403	1221740	251343
200262	289285	174791	233475	142191	726461	204966	517909	140832	213577	206172	129217	850547	291255	846441	189573	147477	297810	261748	355013	167441	123898	384179	370592	409010	558848	130225	249629	176787	255310	129511	159016	281683	847133	349910	134236	118201	301498	251985	155891	1067888	548300	865796	187538	232001	503411	261030	333419	1326237	260734
200546	286249	178877	236404	148250	744327	216814	516101	143173	219273	206150	134568	837543	287535	829686	195615	153234	305267	271541	371310	172755	128443	396306	394808	418223	564692	133760	250467	184130	258729	126819	166937	293138	871595	359386	136753	121846	307825	258966	157784	1157715	554624	887691	210351	243285	510305	267598	351824	1361730	267044
205756	290900	178442	244877	152960	757682	208879	550895	145197	222347	212996	136326	815973	304600	878623	197745	153854	308136	273530	369986	173142	127467	395609	389787	418844	569238	134291	250120	188889	267272	130386	169004	292271	885125	359564	140295	121028	307868	264649	160854	1105927	566385	909528	191447	208495	560798	270828	347275	1422482	269750
211789	321141	186969	254099	155569	787065	215417	530257	149239	229581	220513	140005	893797	307534	816026	203797	159878	319521	286106	369258	180252	133193	416096	394942	431153	587008	140669	268984	200213	274479	137841	173273	304852	916129	374147	146469	126334	322135	273541	166860	1096109	583676	939478	198372	211563	537224	281216	373424	1298954	278867
215400	322454	192274	256373	160108	806477	217749	571512	152674	234484	225404	143268	885173	285586	939234	207051	162227	322981	292576	377174	184061	136696	427755	411331	441710	585157	143693	277611	208610	279465	138118	177178	310587	892599	387134	147950	128844	325691	277788	172868	1086996	589314	972638	201681	214836	592864	287014	373220	1281494	286234
218736	313024	192837	262299	161162	793047	224963	540035	155222	240024	208507	145256	864590	315552	957089	208008	165849	331027	292299	395007	189304	138217	441140	422680	445933	589935	143568	284114	203155	279044	142508	181099	309651	900600	388560	149569	129482	335047	279045	174099	1111566	633786	968645	203491	264428	630894	291150	382035	1310995	284760
219712	289147	191940	259058	160376	815394	224365	558854	156011	234234	224736	143239	823132	324763	944981	208632	163472	324458	289592	395694	187836	137689	430915	427898	448501	540743	145031	278826	197353	281250	140624	180134	313660	899689	387588	149653	128787	333837	281974	170514	1181747	610900	1022306	203884	261715	615805	291615	384480	1214332	284670
221690	303539	192113	262149	160038	796271	222535	567607	153891	235521	208176	144480	893687	318944	931706	209280	163713	328540	285546	389181	186517	136133	423812	421244	442143	591895	143967	276483	184985	276782	137493	179697	306676	899742	381806	149035	127390	329429	281188	171583	1178642	602376	973157	204815	268250	586040	290843	382281	1244393	287916
222797	323742	199223	269192	163924	818689	227725	583008	156330	242307	225223	148598	829308	302199	950111	212861	168707	334183	304771	400996	189590	139627	440806	433120	452216	600083	149099	288274	203240	284753	143990	183254	320308	928284	390880	149616	132745	335361	289899	176401	1236903	660657	994597	206833	272911	559059	296269	378716	1298345	289924
225023	331295	195284	265328	164723	824052	232694	584628	157352	238375	214857	145642	897247	322500	937660	212656	168879	335310	302830	400030	189673	139667	437672	413369	449878	595925	147850	281563	212504	284287	143948	183899	313140	933200	393263	151362	131102	336137	286487	177211	1195100	673431	959631	207857	269402	617609	297219	385249	1323708	289492
226484	333414	198834	281427	167230	841671	232364	607363	159829	245712	222167	149355	931136	322495	956866	216413	169446	339129	308547	406244	192602	140260	442137	431653	463327	575365	150016	293095	209279	296121	147083	185848	323503	952346	401528	154267	133298	342479	294902	179776	1233595	685450	1075221	213411	284886	639116	300397	390229	1341773	293653
225961	337260	198005	277456	167164	842065	236342	621571	161414	243503	223234	150729	849404	325350	988850	218769	172624	338877	312175	407645	194640	142748	463359	432550	460184	600831	149811	290049	213342	290375	146363	184672	322762	957509	404135	157326	134791	343821	295280	180961	1199316	677820	1098429	211675	292228	662026	302364	393510	1296862	299543
230313	294306	200997	279260	167478	843690	231696	593313	161881	247397	223933	150213	944772	314084	991559	217973	172152	338320	306042	408318	193106	142514	442876	427448	455740	606001	151259	292529	217382	292545	148518	185813	324003	958506	401280	153115	136092	346876	293106	179137	1197403	663652	925246	214335	296560	624176	303388	391764	1279508	296074
231292	342937	199715	279402	169342	844991	234098	597849	162545	248331	225804	150331	932699	332208	990762	217753	173113	342396	313299	408903	198317	143653	447334	422434	460255	566386	152597	291579	218030	294267	146151	189821	323166	929790	405091	153651	134473	347486	298973	182440	1258628	658725	1052359	216968	303554	634889	304495	406659	1366277	298214
223141	319076	199939	273769	166633	838216	232886	579659	161192	244076	213315	150310	904914	329403	953909	214918	171212	336069	307278	405528	195094	142229	444484	430421	456781	555481	149888	290397	212217	291657	148322	184896	326867	935143	407889	157516	134321	347537	293939	179168	1221698	651088	998132	212521	278628	629691	303308	388953	1278220	295430
226825	305660	197935	282422	168280	833234	231169	567589	161005	248154	202737	147825	931830	317656	962841	220308	175403	338908	316740	409475	197218	145141	463434	422219	465724	600957	152084	294365	210374	295022	149666	184808	328139	945830	410116	159438	136924	355311	302421	180964	1209705	652943	1042827	212387	280309	646161	303576	394746	1338616	295349
228417	341732	202939	279694	167861	860111	236863	579993	163254	246218	229987	151878	947053	338212	976857	219205	173695	343965	319730	410456	194415	141710	466859	425579	469948	612780	153329	291198	210274	299389	150919	187161	330552	946200	409458	158122	138111	348584	300264	181021	1187496	694252	1054162	214058	279116	640719	306845	388498	1286640	298872
232375	341550	204115	283705	169460	867563	234443	600477	163875	248612	226545	154743	910959	339517	982648	218945	170810	341764	317109	412558	196458	144993	464327	440272	467553	630851	154438	294248	213527	298638	150981	190126	336957	950733	410153	161090	136854	353012	298642	183840	1197803	666144	1084506	217075	285968	637114	307004	391208	1300442	303058
229998	335735	200209	280521	169578	829811	238788	568785	161795	247299	214516	150085	950814	337923	967518	217715	170880	325372	316594	405961	194964	142642	468544	425356	463539	627284	148422	295536	215473	294518	151437	187126	335300	961066	403932	156960	135924	349108	296212	181878	1215139	658445	1144750	211338	284911	617245	304068	396801	1356913	289255
230440	330515	197659	280629	168166	859180	228950	618879	164611	245631	206550	148805	937673	347485	1003249	220252	170445	321161	316844	407469	191484	143289	466232	432332	462245	625078	150586	293716	214183	296700	149169	185810	326054	941023	410363	153661	139190	261480	280580	180704	1225929	671231	1023092	217466	296528	580172	301554	386314	1283305	297617
224990	329358	194554	268292	162141	835133	223728	564548	157676	239971	212074	146298	927188	340768	930914	211570	164706	313830	305402	393308	187122	138803	448579	402995	450659	551597	146630	287349	211004	291398	145495	180172	320411	937429	398004	150014	136089	252043	271553	177332	1128251	648960	1017642	208650	270988	608970	293175	384187	1425568	288272
224818	287424	197779	276802	167909	852377	230139	582321	161814	243733	215029	149484	950731	330397	948448	214955	167411	317588	316534	401697	191573	140655	458034	414671	454957	554805	147722	291836	206811	291536	147960	180894	328223	951390	402500	151008	136391	261559	277548	179385	1164889	664004	1028036	213992	292684	590754	301006	383458	1374483	293829
230817	315489	202779	281473	171202	861460	230786	616641	166270	248224	225477	153663	933693	339696	1011125	219556	173327	327371	317989	412255	194406	142313	470273	435398	470432	638893	152697	301054	209652	299654	152849	189363	335481	976774	412338	153653	141341	269085	286060	186619	1173698	698148	1071268	220585	291327	604829	309363	402355	1365336	292537
233200	322059	202139	283202	170104	853575	237491	631528	165190	252075	222982	154371	945862	327509	1032199	220872	174647	327431	327158	415691	197869	142605	470069	440350	470846	612905	154856	301429	207096	302479	151531	190161	332197	959333	418333	159649	142031	275035	288664	186121	1139816	697180	1126947	219853	295102	597663	307363	410850	1249890	293749
236643	327039	205568	290891	173287	869867	246479	599431	165963	253777	224034	156727	929960	317206	1042490	223260	174369	330747	325290	423266	199604	146309	471311	438595	474776	629193	155312	308861	214757	303529	151768	193347	342687	989289	421086	158163	145636	270792	293217	187568	1176141	713962	1102467	222688	301432	604744	313309	410418	1369236	301279
238962	330881	204952	279570	172451	866038	238021	625923	165058	252140	213813	154468	956636	317399	1030085	220176	172942	325806	335056	414443	195850	143028	485336	430407	473989	636487	153234	303801	219279	300734	154143	190701	339504	978656	414518	156912	142782	275626	297549	187810	1173840	682521	1084472	220423	304356	635004	316417	406994	1326116	296326
237303	340330	204736	287385	172841	873407	239356	625296	165023	252654	226649	154247	915869	340606	1026892	221346	175169	329157	335379	415497	200268	145701	467173	437683	471513	624532	153913	300964	225920	299832	159129	193190	338625	975186	416065	156900	145041	265672	297944	185157	1196567	679580	1111063	221262	297461	606891	313625	401334	1475793	295065
233618	346897	202489	276646	170184	871421	240260	602270	163817	251425	233753	152992	951469	350346	1016333	221769	173688	329423	331690	413730	197837	142852	480093	425731	470697	580553	152823	301996	217603	303347	157716	191486	344271	956267	414889	155848	144068	260486	295603	182751	1162960	675520	1108145	217739	303013	632228	309098	401650	1269199	293442
231029	339934	196492	274646	168995	853763	232368	632192	163718	246628	225135	150311	902287	327137	935041	220501	169730	320661	325490	413262	195172	144471	469729	422674	461929	557081	151311	294849	221072	296118	153888	188784	333268	954906	408663	155830	141034	272924	288363	180082	1175645	666350	1071957	218173	304192	611657	306369	400290	1309045	286984
230230	333629	198810	273517	170540	842177	231287	593282	160260	248594	223503	147409	916904	355177	982976	220137	168801	322470	329294	410640	192517	141949	469973	428833	458737	612674	150471	294294	221012	298682	153323	189341	330186	955114	413021	159946	139306	268351	296439	181486	1164399	658375	1054080	213018	302085	635958	306609	395771	1198895	291391
231314	330370	199799	275413	168652	842280	233753	594858	163340	249372	222602	151455	904179	348657	1010930	221753	172689	320101	326347	410661	195347	141529	471950	430999	461167	568088	149936	294566	217102	297744	156009	186020	335254	949071	405630	157592	140528	268881	289170	182950	1193004	658246	1121111	215255	303525	579924	307385	393968	1280924	298487
237910	304220	207582	292750	174618	844499	234881	604977	168177	255478	255414	153673	906327	359653	953694	225690	176053	329884	342776	424769	199960	147275	505268	431426	481909	556257	154516	309041	221643	312250	157265	194315	339865	968159	421295	162215	144219	285029	295745	189058	1251178	701064	1122348	224107	307462	639509	320119	412712	1365739	296811
226846	315068	195831	268686	166601	820052	226838	603891	156779	243056	228919	151108	855318	329790	940608	212342	165923	314898	316605	400534	189651	140367	477441	412305	451068	544306	146938	291143	211172	292241	152967	183975	333572	955170	399819	151970	138573	265119	281601	177134	1204343	642834	1064232	212346	293823	616569	298680	390461	1291738	288984
220218	322995	191427	264246	158242	811894	228330	573817	155148	236352	231768	146857	868140	308740	973717	206698	163662	308334	308950	391080	185656	134888	476702	405623	442676	602328	145469	282602	207797	285296	153466	181110	313451	946706	393385	150420	138090	258236	279583	174214	1206155	629390	1069116	206194	281988	598027	296797	382272	1213331	287299
218298	308736	189411	254796	158012	800616	221398	555045	151654	129203	229209	142897	912477	333224	881497	204559	160742	304928	306945	386348	182950	134935	452313	415929	434048	564129	140766	283005	213316	281825	146979	177490	314398	924998	385942	150717	132328	251722	276111	170792	1182656	617584	1082005	204321	281927	590881	287285	373508	1327879	283132
219860	288826	187935	263219	162682	801588	222570	561329	155467	129206	222479	144620	834702	341234	952862	202806	159350	300075	308304	384167	182197	132090	421135	397425	431803	548688	143141	279174	200590	283203	147423	178638	312933	919459	388355	147773	131216	260676	274484	174032	1186919	613837	1072341	205038	272038	553849	289241	372094	1265477	277870
229661	310151	197136	272018	168169	847258	231817	594133	160754	132177	221801	149901	863402	347645	983445	211128	162437	311149	308056	395818	184100	135539	458663	417505	443797	585371	144583	288869	211083	290049	150213	180587	321036	931507	391630	154260	136670	261010	278495	177984	1245348	641108	1116412	214202	292860	607114	300297	388113	1313069	294914
225712	335927	193431	264681	166058	822568	223685	586973	155303	130249	226492	146050	895292	326429	984170	208066	167247	310471	313121	392280	188487	134843	429238	417943	448764	560173	146581	289393	200516	288174	150020	182919	321175	935771	394498	154615	139314	263407	273898	178329	1196158	623688	1075652	212394	290457	546720	296587	387731	1254455	287894
228936	340963	198462	276449	169808	807764	231623	562120	158794	136879	226972	152716	888889	344543	988519	218012	169299	321607	321256	410088	194720	142056	473516	428999	467310	583312	148230	299422	213714	305025	157394	189176	331531	966583	410796	160003	141600	274466	295609	181888	1239240	649358	1130302	216905	295005	583581	305838	399538	1434668	297104
233922	344882	201333	275972	170175	821974	236260	579608	160550	137825	221707	152057	817258	347183	978951	219335	171530	324306	327824	412559	195107	143789	463081	430593	467444	591679	150203	302438	215928	301719	159631	189777	333691	961935	410795	161691	142261	273725	281865	183457	1246348	644589	1137859	216508	305701	579804	308428	401575	1391400	297337
232561	347615	200125	280298	168705	838518	239530	582905	161509	136185	227696	154195	885732	355849	944179	218024	169350	320380	318282	412066	193991	144778	466859	426885	469143	581249	149749	297425	223092	303637	157802	187693	322091	972277	412032	162208	145001	275820	280876	182320	1226598	674705	1144175	216930	302944	583868	309104	399255	1348996	297398
230654	340876	196083	275937	168071	832365	234568	558991	158857	135470	220527	149799	839320	332852	999284	215626	165448	320731	320977	404981	191161	141146	448336	423809	465238	555776	147109	291388	214385	298064	154644	187153	314813	948661	402635	158669	139353	270429	293679	180101	1215474	687525	1150542	216788	295300	587086	304892	391975	1380063	296134
231293	330186	197232	276821	168012	840091	231014	570563	159550	135994	220642	148408	946328	339106	993432	219140	167476	317899	319386	406751	192657	144113	453646	420351	459378	558697	147261	293781	213113	296631	154690	187393	333928	955105	406917	161095	139940	270537	295437	181361	1195795	685980	1122508	215888	292497	566619	304111	393685	1252754	295331
234921	343672	203848	286272	169004	846887	241892	590418	163136	136603	236764	153799	895649	340530	930534	221104	170141	325075	317360	413783	193502	143642	471424	445252	472825	561150	150903	300230	227030	302431	160109	190342	337602	962443	415157	158855	143530	273540	286000	185977	1211961	693936	1126372	219874	302391	586334	310836	395013	1318774	302883
232643	343423	199268	277244	168845	837943	234220	539326	161959	132988	222910	150121	912690	313115	983242	221122	171828	324772	319955	412172	195540	142848	465989	436704	469307	561551	148301	296622	222911	302955	160976	190791	339470	969782	409256	163505	141175	279395	302105	184855	1239853	657816	1148007	220281	306262	588668	307375	396291	1251156	302463
223579	339900	192528	270689	165620	843578	228152	545275	158585	131552	226069	146849	866705	313112	979367	208142	161754	306832	310449	393188	187129	139883	471876	427309	456789	558357	143179	286971	201084	288250	152997	182246	322818	934554	401789	154288	140641	264965	277711	177382	1202125	660084	1104261	209610	284714	609936	297364	379643	1229180	288483
226853	331446	195429	272093	167092	800932	228302	570491	157332	129808	227053	146773	866735	341882	978127	214944	163762	310183	301529	398656	186199	139319	447054	437333	457596	601322	140673	287016	213748	293502	153965	184214	332029	943707	401937	155890	139377	263173	277756	178927	1198215	675655	1116976	215116	277669	613522	298889	384575	1230889	288463
225634	343042	195909	268883	165351	826615	224251	588485	155813	131131	228800	147823	822760	330195	981384	215324	165331	310558	307710	398630	190373	139432	449459	430378	459436	567171	139995	290973	215777	295093	153476	186719	310787	951433	401127	156757	142577	266888	291978	178454	1197858	681883	1118724	214017	282434	612423	302144	380694	1315619	289079
233685	346032	197631	281497	170488	855561	234303	578205	165033	135368	234676	152097	904749	340373	1014933	219164	170485	320277	311145	409189	196248	142584	459872	454340	471936	639089	145294	295426	223429	303831	159344	189986	336863	979197	413197	163480	143355	271818	286911	185221	1226411	709028	1123678	220517	288018	587696	313074	395836	1351534	304215
233943	353754	201009	276786	169286	841801	236788	584548	162507	137291	235834	114401	892676	340307	926587	218504	170430	323028	305872	412905	194049	144630	467155	447048	474964	634394	144815	297025	220870	299531	161016	190997	337188	978614	415190	160715	141482	276213	284456	183538	1209735	707872	1117485	217577	283825	587547	305461	393780	1338303	297950
235035	307593	201042	287873	170242	850393	238670	586258	161622	135731	245518	152687	898414	334036	1012706	219330	170401	320594	315819	411298	196425	144193	490375	450193	475140	605005	150442	298322	222076	300324	157121	193764	320349	973663	414761	163604	144515	273170	287244	184924	1221292	718114	1102886	221269	289478	592791	308677	393624	1295790	293365
235128	332901	196515	283402	170681	850403	231686	575728	162700	136096	241862	151203	908219	335812	988786	216714	170286	316506	309178	408368	196751	141511	469787	459387	472387	641047	149239	293581	211273	299203	160712	189558	330902	960073	415833	160986	142101	269549	286393	182299	1226202	703614	1107314	221006	293935	580244	309792	396880	1224078	294336
232091	301856	196993	286529	172105	844504	231347	583212	162699	135639	243553	150483	907385	328111	887533	216455	169321	315207	307055	410283	196017	142950	436504	466815	470691	529876	147405	293737	206613	300357	157460	191526	333587	947674	417423	159538	142757	271679	283131	186085	1205087	701114	1107453	219302	288844	622032	309858	390867	1381762	294010
235324	326712	201736	284848	169657	841827	237536	587251	162548	135856	241598	152440	922402	337929	904760	218948	168204	320603	305230	408932	193810	144495	500572	458437	477754	542659	149997	297026	221922	302316	158957	192542	335469	982226	419686	161585	144230	270282	287757	185475	1224882	718933	1105749	221839	290204	594707	311610	393131	1349946	298219
232262	328955	197608	283552	171867	853188	235158	568257	161171	133471	250164	150090	893939	326319	999802	219044	167548	316605	304869	407371	194346	144312	506970	447455	473261	565905	146532	294854	224101	301257	157635	189904	335193	963229	412355	162576	142653	268735	290742	183290	1224197	712260	1123088	247490	290603	629115	309815	389328	1267430	298060
230721	318362	198803	280651	170191	843101	232856	578955	160476	135721	234457	128391	894645	331818	922146	218360	168785	316256	305243	406798	193242	144325	490572	446346	472177	637408	150432	281730	218049	296877	158861	187934	332296	961268	417430	161807	142804	267105	288540	185835	1218105	704399	1081282	218791	286665	613124	310508	387413	1379828	292176
234369	312262	196792	282629	170799	842244	234461	587067	162142	134449	241633	152933	933064	350641	995995	218229	176454	319286	294904	410295	195675	143594	487774	451521	473698	583865	150590	284690	215480	297914	159714	190984	338408	958181	420808	157932	147196	266701	287324	187109	1218779	702518	1110466	221285	289980	578481	310714	390119	1319926	295600
227210	324072	195823	277983	169284	824419	230170	552557	157388	126929	234855	131524	886252	315064	999203	213217	173158	311529	291505	402872	190348	141836	437830	448329	463075	578966	146868	276761	210570	296201	157267	185665	327588	952320	405810	158078	142003	262044	287804	183341	1207108	695143	1103487	216621	281004	573599	305941	382720	1280825	288984
227248	329484	195693	280449	165848	820622	235135	556782	159001	128679	236205	147836	907807	331633	1016485	213912	171376	312764	298511	402608	190014	141404	438344	456239	465442	586162	148649	276614	212478	296169	155984	186370	332673	956737	408587	157983	143277	261972	285305	182653	1219853	707246	1102128	214124	282783	579398	302183	385771	1243057	289543
226393	321308	193267	277458	164817	796869	235114	530337	155374	128866	224969	144219	907301	335461	1000791	212473	169017	307075	288146	395037	187768	139883	458012	451184	458608	476172	145638	274183	210883	291423	154799	182376	334821	940134	409308	152333	141979	256929	277710	180192	1206955	693398	1093138	215409	289244	604552	301207	383692	1228922	286007
234872	331917	198618	286433	168860	820435	240776	556307	160790	130851	234291	150427	890176	341736	1059492	219027	174500	317024	298147	404605	194430	143152	432697	447053	472142	569634	148584	281220	216788	301685	157770	188485	343153	955554	415921	160712	145407	266139	283149	185798	1244256	712320	1108043	218396	287420	612642	308812	394813	1330152	297204
232023	332762	197448	271419	170086	818739	233655	380622	162260	130158	247348	150668	891004	351678	1022446	214904	173419	317406	287237	404998	193265	143074	439198	435928	468004	552911	149805	282191	221000	297182	156320	187848	341423	954253	414597	159837	144608	263025	281780	184268	1231390	710407	1113348	218615	290898	617556	307357	388004	1275872	295107
226630	324901	193513	275104	165368	817525	239278	390497	155971	127661	234528	149630	880726	332320	1034458	213034	171938	315798	294976	395323	192343	138922	441364	444309	458601	616926	145060	278554	213267	296482	158191	186691	326869	948208	407677	158865	143101	253379	280650	182396	1231038	688295	1105402	215115	292765	602720	303065	385233	1318643	289452
225619	304497	186296	266538	163730	797253	229327	374618	158458	125951	219971	147292	818976	313135	1008092	210342	171070	306126	281618	395406	189601	139371	414801	434114	459206	543528	145902	273932	214340	287705	153605	183497	321163	931170	403092	154833	138214	261382	278057	177449	1208643	674571	1077863	211872	276681	599556	299121	380870	1297495	287740
225882	323678	191095	272514	163613	779625	228645	378312	155791	129287	222889	145744	844356	328252	1008733	212458	169274	309218	285311	400503	189196	137218	465330	440540	455167	545703	144521	273844	218231	293472	158945	183291	321500	939662	404950	157002	141475	257349	277353	182542	1224703	683715	1099970	211942	278748	595370	299916	385183	1214118	290716
222275	316744	187904	267895	161564	762540	221101	374988	151116	124726	216516	142089	850285	320349	893678	206550	166873	303420	284731	383475	183438	134296	427497	428367	445654	558947	141269	270017	204983	286967	152354	180891	321698	922876	396518	154773	138127	255081	271801	176029	1200698	675585	1054284	206749	280104	551208	290486	373968	1186358	279062
213112	304354	178658	256238	154615	734608	215913	373418	146084	119909	222855	137896	753071	317354	868039	198214	162367	289905	270376	373768	179531	129266	433978	411726	426337	543914	137520	258861	189276	277666	147528	172868	305602	899481	378373	148005	132436	245017	262137	169748	1163729	653078	1065550	199945	262834	534453	279910	360518	1149103	267405
214495	312573	181170	256755	152121	728596	212294	358053	147650	120420	220613	138047	809894	303704	934603	197158	161331	290178	261608	370584	178974	129466	413547	427817	431420	558836	138513	256905	196018	275994	144620	171070	302349	898949	380909	147889	131914	245483	260268	169496	1162720	640395	1030392	199062	268181	537482	284049	357417	1161736	267162
213486	256524	180413	267056	150872	733070	223365	372865	149225	120288	223242	141312	802746	331371	961324	200900	160908	292151	272726	376704	179448	130196	428361	431872	430112	584398	138202	259000	204923	278403	150093	173585	302728	901646	391438	150116	134963	248205	264474	169225	1171924	656696	1082651	202536	263751	545670	285751	363825	1248869	272697
216594	252267	177871	256668	152698	751237	223086	392211	147192	120995	231333	136138	804482	323391	962583	198708	161830	289997	259731	370272	178838	128329	405000	419284	426799	570480	136569	257551	194597	275579	148341	174330	277469	894717	376650	146644	132992	243913	263723	167551	1171504	651735	1080356	205759	271698	549813	282381	359678	1194902	270970
207391	279354	169848	252702	149077	721636	205134	380394	142615	116058	216846	132959	776201	299495	901750	191983	154126	279677	242564	356979	173981	124769	407824	411984	412917	539924	130648	246014	207435	265340	142164	166995	291242	875288	374231	143431	129027	238715	248906	165300	1152183	619802	1023332	199393	264049	524100	272529	348676	1184999	258368
203842	258172	170925	250041	145883	707666	204539	374187	136853	112129	213056	132806	787112	297936	896687	186998	152324	277921	245989	352101	170222	123456	399039	403108	406596	527463	131921	243952	187488	264553	139896	164990	295504	861519	362385	139440	127621	231848	248769	162327	1132031	605006	1029627	195730	257013	524483	269103	338558	1221082	260217
203515	286450	165598	248608	142474	677032	203996	355983	137591	112510	210177	131152	829014	295262	890285	191906	154101	278286	245079	357051	169695	124251	398801	406664	412089	505966	130931	240624	181602	266846	139390	164582	292254	864939	360299	142687	126061	234071	250405	161481	1124744	612647	1025598	197104	262141	524512	267700	342853	1104800	263183
206681	284463	168915	245731	145094	716315	207109	349892	140781	116437	214218	132326	827570	306396	889991	190804	150734	277408	243730	355525	170589	124103	386180	406855	413540	543925	131131	245287	184157	264444	140840	165869	292689	864978	362084	140017	127273	235774	250255	164456	1126113	605737	1010106	198287	262242	521695	270680	343936	1066324	255759
208245	282531	172212	252387	143627	739526	207612	366252	140309	116354	218042	133066	874846	303987	923776	194086	156662	284899	251104	359508	172293	126292	413399	413036	416402	527604	134949	247399	204338	270225	144968	170146	297818	885770	372413	144908	128541	239706	256260	164486	1136775	623086	1047824	199662	264237	535575	274930	348219	1076547	265880
207824	281138	172973	249756	145220	720965	210047	352026	142465	115159	221472	135952	833778	311827	872565	193676	154308	286615	244896	359075	172910	126450	422296	410798	419736	563047	132121	246446	190906	270717	145014	167931	297992	875564	372740	144096	132012	236257	252804	161872	1143725	606806	1018368	199491	266016	532122	276068	343097	1131529	262851
213375	309242	176433	261823	152367	737964	214871	368059	147162	118616	228320	138312	867914	305740	853965	200578	162635	295347	252628	374616	179691	132659	437751	425147	433625	584918	139419	256750	201515	280012	149783	176914	249739	912543	385847	150539	133512	247099	263439	172862	1149419	632457	1065193	209050	275660	556561	281581	357577	1190950	274179
219514	265591	182413	264710	153622	767810	223433	389244	149822	121976	227509	140885	896117	316363	944944	205997	164227	301176	247888	386400	182696	134252	438623	451036	450162	604072	144355	262812	209956	287498	152961	181620	252047	923693	390871	152685	135115	252281	270931	177256	1226109	660478	1073322	216246	288611	574145	296319	372541	1354496	279429
211170	268497	175678	254929	147672	721921	221989	383695	146977	120479	220570	136933	844618	327676	939645	202697	159728	298070	243263	368568	178651	128504	408896	419906	426847	582750	137978	254688	202075	279216	148749	174880	211622	898737	382207	148782	133324	241804	265843	168945	1158733	635366	1064090	209211	279202	566242	283836	353096	1102248	272472
220878	292380	180209	266981	151898	765511	218466	393422	148625	121333	221544	139391	859576	308718	956624	203417	165800	298681	243739	382306	181947	133560	419746	444547	441168	581325	142590	259271	206556	285021	153601	178288	226633	921243	390365	152514	137956	246951	267571	171604	1168732	651095	1049991	211473	287194	571825	289726	361804	1154352	272097
218540	316712	181405	266672	153705	771183	225672	357054	152701	122120	223507	140328	857451	312125	957364	204426	165720	304509	252296	380584	180990	134900	467705	437462	446002	553296	141497	260366	215913	285822	154336	179281	219026	931780	392498	150363	137368	254094	272415	175175	1203829	656170	1084870	211465	287616	584914	293335	362331	1256649	279049
224471	300163	187045	276098	156124	776966	226042	369988	154582	127470	224853	144430	901761	309671	968161	210768	167877	306659	257427	386786	188147	134577	455619	455082	457296	591341	144003	267556	222861	292136	155796	184147	226775	933891	399725	155935	139156	256830	275794	180758	1199515	665731	1079843	220151	294467	603024	301829	372232	1142248	280615
218557	272011	180632	266176	152673	757360	225175	356682	150835	124663	210494	140601	874019	312056	941583	204962	163066	304384	244949	378865	183609	136557	454499	438539	440846	536703	142683	257530	207861	283762	152017	176804	215412	921110	390689	152880	135141	252271	266433	177045	1182518	656808	1072860	217852	286251	587333	294569	365809	1161066	281859
219892	298442	180413	266614	152939	749222	222207	357322	150537	122847	216509	142724	836700	315424	951177	206881	164550	302008	251519	382987	187431	134983	429119	440776	444376	564097	142559	263189	202976	283256	152029	179531	238742	919831	398943	154252	138695	249683	272115	175739	1200762	658461	1092075	214229	285017	588888	292127	362409	1129476	282104
215036	289088	176082	259982	151891	753732	216992	347647	147530	120361	219782	133212	835926	309003	930016	203441	161158	294210	242616	373039	179697	129800	410368	425896	438030	556360	137356	255439	206134	279454	149482	174992	226895	908109	383573	149107	134452	245354	268275	172206	1151415	646873	1085359	209554	280474	573839	289411	354874	1037200	272951
208469	305832	171185	252104	144907	758627	213846	345085	142920	116570	213598	133755	851829	315466	885793	196665	157985	285941	237898	364195	173170	128317	391737	420486	420038	564163	135924	248883	196989	270721	147945	169969	232941	892526	374562	144475	131714	238412	254925	167401	1129306	600170	1047917	205870	272240	549280	277972	344993	1039690	265243
207317	303478	168112	251555	141016	735726	209168	355447	142013	116366	206903	129526	814479	280268	812223	196384	156457	285580	244993	361916	172497	128860	427068	412472	412321	530491	134256	245921	196560	270194	143045	170459	228712	877076	370244	143963	127797	235428	257521	166485	1134379	622034	1037404	203297	269196	549538	276454	340885	1093068	257918
203097	258140	166126	244700	141705	699232	203500	359404	137777	112244	203301	129500	767753	270559	885864	189513	150809	274369	236312	352164	169077	123057	432942	412343	408359	534505	131841	239265	191839	260842	141191	164311	225224	867438	362216	140946	127969	231090	247297	161243	1112808	612172	1012792	197798	263658	536421	268413	339192	1017591	259010
202985	241983	166359	247300	140848	700877	207152	359041	138518	112939	205941	130433	844813	292887	848983	192759	153130	279674	227418	357577	171225	125020	403340	412283	415553	549578	132327	238306	189623	262711	142145	165913	217609	870824	365959	143031	128221	231343	251689	163891	1099861	610597	1022803	200730	267138	533701	272099	334679	1035770	252660
199407	281996	161910	244581	136379	675087	209246	332847	135191	109494	196406	127147	764290	276995	737202	185703	147966	272417	225515	343352	165970	121442	390876	396791	402243	531505	125666	229375	181898	256726	137488	160527	210696	848305	355103	138032	122878	228592	247336	159211	1084652	594243	996987	191689	256613	524707	262890	326530	993417	253860
194163	278103	159971	235768	136031	659682	205006	325789	133216	108658	194544	124267	756332	280756	818362	184069	145878	267473	219420	337502	159654	118956	291537	391860	392458	515306	126158	225642	180215	256290	135613	158472	215399	840665	353922	135319	123083	221995	241438	153416	1066541	589364	988976	189906	254176	515089	257421	322315	974512	245117
192569	282213	155852	235638	133024	652768	201488	309811	130921	106824	186547	124064	752901	260321	789929	180590	143309	265862	217027	332555	160189	117696	303649	384988	382374	501203	123136	223793	181234	249322	132517	157768	208916	829434	342010	135782	119236	219946	235764	153406	1058894	580309	981855	185299	248888	510442	254385	315734	1064148	245246
199371	272528	162300	240700	136895	688772	208788	332475	135902	110224	202707	126066	770609	277056	827684	187448	151302	271120	228008	344919	165334	121751	296287	407824	406863	531191	129486	233410	184582	261302	140241	164138	218052	853100	359029	138536	126057	229969	238702	158629	1075992	593142	1012470	195604	256995	527107	266575	324181	1140535	252173
196304	275808	159408	242389	133745	663414	205262	339249	132949	110143	190566	125474	778813	284621	807967	184027	148944	270768	222897	345074	160859	120300	323512	402535	398311	532997	125316	228963	186190	253876	136107	160653	220447	843981	354999	138597	124418	222743	237050	157454	1083731	580660	981664	191581	251306	520226	261611	323971	1052259	224853
190663	269380	154463	235013	131494	638516	199292	301631	129277	106211	190540	121205	733451	269177	782219	177901	142578	266043	215323	330806	157566	117237	311376	386179	375455	498858	123530	224446	184691	248400	133008	153684	207246	831366	341301	130486	121541	218736	230212	151967	1056844	559471	956251	185679	245515	503707	255187	314331	975910	243650
193028	282940	159089	236593	132534	679095	204064	328342	130462	106010	188447	124029	722130	271298	789923	182234	144689	268347	218128	336438	159898	117601	333221	392093	392998	505869	124127	226091	186323	252807	136226	159390	214578	845069	347585	135529	122395	222377	233056	154472	1056703	559865	992797	189731	247865	510578	258301	316359	989410	245957
192719	273316	157789	233640	133009	651252	200835	320547	133037	106777	186585	125256	745033	252051	799985	181727	143096	265124	215089	335634	159472	117931	302963	397755	392448	484183	123542	229272	178763	252652	135072	157861	214524	847808	353724	136328	119835	220372	239083	153242	1064705	560843	1016240	188443	248419	502236	258483	317779	987054	242568
189905	280411	154893	232318	131470	660721	200281	333762	128611	106827	191904	121348	755467	258881	778741	178468	140876	259549	209900	329740	158276	116843	281189	383063	383999	477853	121866	220261	185821	246664	131832	154948	216401	835452	339858	134245	120309	216655	227571	154059	1046836	560010	997610	189832	244943	504394	255729	317122	1026414	241806
191282	267546	152998	228759	130167	657541	200998	307990	129630	103843	182868	121110	761153	258452	787218	178922	141913	259439	206890	327339	156429	117334	283762	383966	378734	487928	120812	218077	170980	243305	134091	154270	182315	815886	339974	134415	120090	217445	235844	150141	1045046	550858	993360	184751	241305	493416	252764	309494	1056079	236048
190042	270950	153571	232742	132586	691711	201269	318672	130607	108030	184868	122981	783500	268313	794356	180028	143327	266656	208598	335628	157250	116706	280980	389556	391503	496378	122232	221984	174806	247101	135702	157784	180328	849648	347436	132442	121788	220629	235825	154461	1061310	555738	1039355	187779	245817	516700	254891	315802	1004967	245270
193002	273100	154683	229811	132694	678752	198243	309389	128301	107220	191174	89816	755156	269026	768114	179995	142742	261110	204999	331195	158907	116681	282789	394491	384779	407361	121469	221675	175847	250579	136242	156703	212941	829124	344512	131062	120087	218154	232092	154486	1058674	563759	1045529	205747	244123	503612	254336	316719	1013119	242318
196019	276428	159950	239667	135568	687662	208572	311224	132192	110242	199917	123860	823894	274046	805712	188176	147426	269997	210057	343659	162178	119538	313255	403136	402903	435387	126054	227499	182713	258800	137166	162784	219902	862556	351889	138579	125149	224433	236228	155790	1086213	587468	1063208	212038	255150	523316	261308	330405	1032389	249974
204466	291265	164415	245089	141106	704869	214528	331158	137798	111228	203944	131454	796633	285381	837743	192514	151628	280811	216287	354589	169300	124249	398295	417258	406295	469428	134171	237851	188611	278563	139943	167928	229990	885869	369483	143194	128293	233922	248327	164064	1104585	598800	1090944	225691	262787	535690	274198	334901	1070527	261503
209321	302869	165329	245767	141191	705983	218821	350504	138219	113989	199952	95888	775213	285623	844749	195304	155087	284667	212016	359723	171148	124089	428354	415839	415889	451385	134562	241115	190468	272013	141338	170053	228603	889905	374314	146099	129256	234449	253966	167615	1109446	600923	1093415	212833	267685	543962	276575	340198	1082717	261898
201125	292026	162625	236590	138378	704207	210875	334846	135935	112126	198288	94189	815242	279549	824117	190622	153162	278637	205792	351463	167289	123838	410055	414576	405235	413868	129937	236010	198364	266503	138834	164112	222605	882079	364697	142791	128348	230185	250398	164749	1097275	598745	1086111	200793	263304	550197	271419	331084	1075206	257556
204258	297160	165293	240812	138625	694309	216944	332163	140117	112050	196544	130498	803150	297241	744017	193856	153648	279815	206816	356590	170465	124720	412791	415187	414476	420568	131604	238392	196976	269481	143385	169792	226198	892028	367784	141506	127357	231806	252132	162881	1113524	612389	1084595	214900	264366	539552	273180	344793	1052038	258981
204232	294356	160785	237892	138010	701756	211462	340432	136642	113383	197898	128721	828020	286371	815132	194224	155267	283496	214453	356609	169782	124149	391817	424808	414372	421152	132534	239142	189036	273303	141524	168824	213941	898308	371602	144747	129340	233990	256816	167415	1121491	614968	1098921	203295	263538	537456	276016	341621	1010728	258051
208287	308088	166002	243571	143692	717517	215832	302491	139254	114386	200508	130592	811143	293423	821342	192894	152965	286805	210881	361796	171875	125011	399950	429364	417120	463174	134716	239996	195707	277074	144355	169378	229021	900404	374895	141355	132445	236536	256722	167887	1121780	625371	1080553	222576	264253	536624	276152	346061	1110810	259490
202067	295821	161851	237740	138243	690236	212245	301157	137462	112724	193957	126349	791630	271991	703196	191235	152236	273633	205963	350992	167099	123364	375273	410745	412213	442583	129756	227653	189195	266261	140641	165534	227693	864601	360265	140262	128319	230284	250526	163853	1103977	602538	1079981	200248	258307	531400	268357	338136	1122300	254962
202844	302616	161468	241962	140170	708445	216438	293725	138177	114956	191159	130228	798099	282975	814627	192489	153308	280239	217404	355103	168803	124707	396769	424186	414909	450302	131749	236762	192762	270173	142651	167929	229183	902555	369997	141922	130401	229828	252645	166708	1108442	616636	1069552	200470	260885	541159	272566	330175	1129656	258112
202813	290961	163428	238546	138401	681328	212208	303768	136877	113745	183504	130042	819644	292007	856339	190262	150055	282084	208332	353186	165310	122660	402591	420057	403651	439848	131791	232324	186935	271670	141086	168688	224002	855289	365606	144600	125714	232495	252150	160667	1106822	604468	1088907	202345	259607	528265	271335	340453	1104000	256381
201214	279530	157847	236851	135868	686140	208105	328890	135804	111880	195773	127455	722037	289157	840258	190441	149947	280477	210062	351333	167211	124123	389794	420796	409805	437994	130262	233742	191109	269851	139284	163638	230309	863302	364575	142655	128149	231393	251298	161777	1100455	599411	1055025	197204	254826	533367	266615	337972	1052981	252387
201094	239540	159555	236451	135959	662457	209293	327896	134712	110306	193989	127245	770816	291172	835927	192315	152275	280241	212527	349166	166469	123205	395736	419623	405519	439654	132718	232361	192304	270730	140287	165973	231238	863647	362588	144672	127948	230889	245244	162563	1097141	605121	1078675	195693	255773	528031	269235	338292	1047158	253285
200863	284424	161506	234574	136365	675520	210703	333105	136137	113490	196515	128969	782696	281369	842084	191001	148983	279044	215343	349256	165953	122748	369394	418461	411686	427357	130583	232542	186710	270573	143271	164373	226482	859386	362385	138674	129356	230856	249385	162101	1090053	609832	1075281	198501	257277	542668	269261	329096	1075174	252013
197987	282872	161612	238356	136427	649109	208471	360234	136036	110996	198578	126825	728722	260854	795899	187906	150382	276918	213000	347937	165540	119646	397544	415780	404278	429795	129318	230001	188879	268744	139829	164736	225865	864956	362258	137512	126746	229012	247693	160906	1078840	611209	1063440	197486	256726	532030	266639	329389	1074541	252663
199669	276327	160023	234518	131826	647031	210036	320589	133491	107321	193313	124738	783382	274313	797447	187483	148119	271653	204971	345809	162944	120180	393812	412136	402936	418168	128864	228281	189059	265449	138447	163588	227403	849198	360745	137838	126974	224569	245338	160603	1067299	603854	1053405	195177	255351	528313	264642	333649	1041321	247269
202963	278332	162683	233008	138375	704573	209585	322412	136655	111021	192689	127931	816420	278729	803616	188463	148417	277828	208185	350517	166394	121314	376978	413012	408969	429416	132063	230211	186787	265240	139238	164230	222156	863877	360405	137482	127142	228509	262544	161248	1075108	606428	1056281	197425	252041	538410	269345	334477	1008736	253488
198208	281923	163614	231516	139267	699239	205406	345864	134370	110713	191709	123108	789796	281370	842358	188875	150496	273564	212647	349227	164626	122233	365204	414645	402700	425658	129559	228754	183437	260728	137669	164408	228295	859418	361791	138623	125643	225842	248886	159628	1082856	603524	1050125	196760	252987	532721	268818	326358	1003396	249938
193399	238446	154094	226506	129744	673472	200102	306580	129486	108326	183714	120470	768652	268870	772745	178233	147048	265173	210162	324571	161356	116564	355545	397244	390306	411861	125930	217472	182835	248796	134828	158361	218722	833039	348743	134007	121468	219279	233865	154448	1036833	579779	994275	188114	240972	514791	258311	316434	895712	232185
191292	227479	155822	227333	133021	676834	204384	320962	127314	107364	177463	122735	779752	260695	767625	180850	142067	267685	207721	336345	160104	117651	341438	400733	386156	416484	123403	220827	181932	253685	134401	159377	221964	837825	352960	134515	123348	219564	239512	156301	1070524	577178	1018069	189408	241692	511852	256814	317096	951835	242659
190910	273214	152719	226138	131921	670579	197947	302869	127836	104751	168964	120507	698894	260051	744847	179304	142813	262524	206107	330706	157778	118078	370841	396149	378917	414747	124787	217933	186017	246409	131375	156340	220657	828496	341483	132167	122202	217703	237882	151879	1053780	570742	982854	186027	243622	509540	255591	310277	927923	238572
187635	267612	153782	218484	130762	613304	196796	304226	129349	104172	172985	118718	731593	255687	747043	180437	140585	257592	202780	325158	156385	114085	364660	392342	378904	403581	121638	215597	185834	246109	129276	151802	215531	820466	339659	133240	120608	214675	232237	152382	1044479	560313	975996	184135	237968	507470	252435	306387	915059	237059
187387	233779	148747	219796	126128	670252	196091	280379	127188	103045	173383	118295	721370	265776	771158	176638	142588	259428	201501	324776	154276	114633	355426	388145	375130	403341	121410	211668	170742	243439	127856	154219	212574	814701	337170	130418	120135	210480	232956	151151	1027737	562838	984290	183649	233956	492357	249591	305056	903044	234574
185224	262959	152858	221004	127669	668055	195682	263496	126335	104553	177233	117566	771786	248865	741547	180413	141046	260509	203646	324783	155472	113177	356086	386840	376485	402358	120900	212470	181723	242830	129719	153741	213209	814912	335544	128343	118722	212740	232904	150229	1038688	555172	976967	182707	235663	502585	251027	305736	956883	234916
184484	242162	149675	221961	125931	668031	195466	314568	125753	101952	166609	118328	740758	265502	768013	175767	136194	260661	200947	324317	153773	113135	354296	387662	378937	406943	121919	211935	189635	245693	129340	152206	213781	815496	333362	132317	119107	210212	227027	150667	1020021	563637	963928	180981	234022	499674	250437	302221	906837	233123
187559	212901	149538	219908	127214	631508	194881	302189	124326	102490	176354	117798	750656	257952	771902	178021	139910	257818	203144	326095	156946	112169	359254	391303	383427	403611	123734	215028	185576	246078	131591	153522	212892	822959	344384	132770	117701	212634	230218	152906	1028126	560821	956169	183153	236638	505743	251097	304866	909949	237785
184563	270528	149315	219717	127560	637352	195511	307379	125576	103277	181661	117148	756324	244345	732926	174666	140314	261219	200953	321573	155295	113230	361377	387462	378156	395195	121266	211849	171199	241768	128288	152930	209860	811097	335513	131593	117124	210825	228571	150965	1013724	560298	940551	179771	233425	496287	251262	304142	926907	235415
185078	259940	149094	224489	126464	658046	194237	310067	126677	102339	178960	119378	703846	265700	739546	178044	139174	259479	203505	324044	156128	112600	362873	387802	381021	408732	122159	213010	188635	245841	128930	154007	214873	814812	337819	131979	118350	210520	230543	153081	1016565	564882	942063	182407	235942	498087	253244	303545	888308	235716
188714	262912	150589	223900	126749	653707	195671	316934	127568	103378	178316	119437	738873	238642	735486	176867	140298	259527	195114	323729	155678	114836	369852	388230	381909	401891	122329	210739	188498	246382	130476	153381	217552	817729	338016	131573	121671	213185	228377	151561	1024073	567550	943406	182006	233985	491118	250982	301904	951277	234541
184170	254203	150129	224505	127452	683193	195477	298889	123849	103170	172809	115820	724733	241999	764648	176729	138844	257567	194921	323262	154873	113835	342927	384800	374511	400827	121473	209826	175915	244455	127876	152392	215447	806122	338387	131250	119020	212814	229566	148900	1011836	552938	933676	180091	232610	493414	245916	301843	858737	231177
184679	260648	150456	218246	126950	690750	189619	322232	124276	102748	172577	117209	732105	258512	735234	176164	138377	257288	200169	319331	155681	113726	340900	383995	379266	376420	120697	209225	183354	244000	128831	151663	217524	803875	341620	128864	117410	212053	228770	149060	1018210	556774	932360	181512	234814	487294	246322	299685	861168	230799
187217	244194	152438	221354	128399	670273	193760	315232	125900	103681	177909	118462	701927	247930	735091	178375	142286	259902	198740	323021	154978	114625	343729	387888	384726	404510	121414	209613	173508	243628	130535	153315	214563	813902	338249	129792	121064	211084	233259	150526	1027121	557674	929854	179224	235711	498928	250346	306014	894917	234020
186952	261875	150386	224696	125673	656923	196018	326028	126133	101894	175720	117192	726543	257233	726164	175745	140414	256312	202870	322307	156342	114226	338544	389651	380209	404433	120468	211186	177125	245398	131621	153857	218500	810698	338247	132043	119487	212187	234241	153032	1021794	556491	930993	180908	233204	504497	250496	304663	874207	234073
184582	255584	147065	214592	124929	681035	194855	298179	122556	100975	174418	114418	721738	246154	716518	174609	137612	255287	199441	316357	152992	110981	332493	380272	375194	396627	119640	206167	183365	242261	127644	151226	207362	785412	331639	128181	116922	207602	228324	148760	1010193	544618	925476	177924	230523	488590	247428	299571	845380	230859
180460	247256	142278	213227	122217	638296	186160	292876	121469	97918	169684	115306	666082	245326	699598	171589	135157	247763	187742	310512	150125	108742	325130	370254	361115	385412	114777	200955	169902	233878	123239	146686	206642	776008	325254	127361	114890	204403	222161	144959	993080	543124	907886	176131	225695	483180	239204	290718	869838	225665
184084	225497	148503	220403	124899	686703	191110	299890	123929	102101	172133	115557	760597	257033	721406	175815	138604	254525	193317	317297	151236	112054	329610	377006	372692	389951	118547	208093	172462	240069	126123	150856	206068	790511	330884	129021	116257	207680	227415	147830	1016783	559033	944903	180376	228054	488642	244294	297839	871641	229443
198789	281676	157840	234820	135903	730549	209101	348830	132853	109241	192932	127557	797979	277469	773187	188458	150749	274231	182263	344421	165564	121757	355857	409875	406037	424247	127852	221881	186556	258900	138689	162680	225865	851384	362380	140101	127084	223155	254160	161803	1074597	595874	988330	193985	254841	533628	265331	325394	936492	249482
196211	280763	156747	236085	133110	707405	201923	321350	131014	107432	190049	92060	780180	258121	815589	185397	149727	273669	201032	340370	165520	124533	397348	405551	401230	421451	128157	225769	189322	260423	136333	164176	232377	848261	361285	138432	125815	224854	260008	159486	1068492	595387	989771	190950	247762	533475	263840	323930	744711	245541
193801	257732	156547	236939	133862	697037	201848	303512	132969	108965	190282	126626	754721	262478	773266	185666	148300	269914	199908	338323	165166	123015	399267	407384	395255	441275	127390	221032	184492	260495	136507	161818	225725	847547	357736	139753	126119	222430	237447	159600	1064529	598346	982905	189899	243898	522157	261599	321326	706099	245911
192232	280522	154249	231197	130543	685472	200726	316801	129087	105189	185836	122574	721871	265397	753537	185988	145349	266656	194679	333016	161846	122103	389841	397765	397069	415123	126480	218723	183166	255207	134951	159065	222923	829077	349139	136274	123228	219000	225977	157257	1045830	580547	971207	188395	248298	521921	258285	313038	692798	239561
200390	282225	161714	240340	136817	708951	208880	318553	135161	110200	187311	128009	794441	265767	786458	190949	150380	279484	198271	345757	169318	123489	358777	416050	407320	430189	130462	226234	192637	263259	140569	165120	226270	853259	363268	141889	128204	227399	235840	163409	1080482	608565	984578	193147	253154	526250	270978	323129	699782	250676
199276	267194	160575	241105	134326	700864	207913	316113	135613	110591	190023	127389	774923	269567	787281	190908	151932	281097	139992	345502	171601	126975	398241	416727	418443	436966	131881	224903	189940	263583	143240	168965	230297	864397	369415	144233	129861	226487	253522	165555	1086620	607630	1002128	194396	260895	547812	271922	325025	711149	251245
192420	235532	151566	230333	130729	709112	203295	307068	128551	107097	186430	122289	692327	279678	755832	184505	145471	267255	194550	332111	162014	118368	343274	392307	395924	409706	126916	218965	185898	253406	133466	157680	223744	829586	349071	135299	125424	217184	244042	158741	1052201	582015	960747	187478	245602	538095	259825	310952	665971	242255
187646	262587	152150	226676	128579	692084	195975	293276	125154	105935	178016	119346	701564	257752	744239	182576	143944	263663	190909	328843	158246	118339	349798	387749	383512	422593	122661	213033	178683	250112	133765	155784	215890	820919	343700	133964	119608	213334	238826	154128	1033617	573567	953855	185864	245449	507178	252148	306885	863485	238395
173251	249336	139249	201749	119102	640872	180801	293222	116159	95719	162128	110489	673591	236885	676560	166678	132458	242745	176899	304442	146795	109109	322539	359034	353006	373950	115668	195217	169927	232207	121385	143687	197678	765093	316203	125124	111901	195501	215667	142691	965760	527886	884759	167584	223692	464977	232982	282235	761403	217731
126112	181809	102370	150676	86465	455782	135092	215010	85778	71997	122162	79324	487603	178410	509820	122437	97599	178045	132167	222473	107916	79545	234295	257387	258472	275222	84910	143647	124292	172532	91210	106777	146291	567793	236380	92782	82709	145524	156555	104523	720570	393014	671766	123955	164988	341748	172121	205199	614802	161361
132610	194089	107857	159929	92009	473298	140002	215232	92092	74225	130206	82314	512032	179049	535717	127019	102494	188399	143070	232733	113718	85883	245299	274666	278278	291003	86781	151957	128849	178990	94606	109826	151379	601696	248151	97756	86551	151977	169978	109974	757761	410044	691571	131783	169308	363827	180618	216094	621690	168130
139226	207665	110513	163449	91568	505656	144020	219856	91753	76599	135951	88578	537757	192443	542184	132215	102321	190501	146372	239897	116637	86199	260186	281847	283586	297478	91550	156094	133060	186385	98386	115247	154142	605320	252260	99265	89073	158496	171027	111796	774346	416898	708249	134799	176594	370351	186016	225418	659008	174370
140306	201741	113629	169851	95929	518362	148922	239821	96211	79411	137644	66822	555705	187276	550937	134866	107866	197709	146553	249014	119483	90584	269590	285302	289965	320019	93916	160682	133509	191852	101569	116868	158877	635271	258506	103503	93293	162115	180135	116129	792599	433701	729366	138945	180711	377405	191137	232309	667802	177032
143830	178229	117697	175773	99940	529668	153941	215894	99293	80225	144674	74870	562393	192811	567365	139555	109370	204054	152031	251796	122212	90673	274279	297235	301841	317858	96031	165597	140181	196334	105690	119606	168045	651097	267464	106145	96725	166264	185607	121357	817557	441635	758458	144507	183672	388378	196785	237289	648359	179952
145786	214159	117339	175786	98711	515361	150917	239538	100725	81102	141381	93378	576667	208885	572427	139935	110603	205446	153340	253285	125562	91100	266331	302232	299854	333750	96647	168113	150553	197209	102620	120184	169450	656148	272724	106139	96492	168544	185436	120471	815628	440505	762839	144624	188745	394376	200316	239759	628250	183693
142351	209877	117289	174534	98837	533426	150586	254413	99840	80878	138098	93892	560458	207197	562870	140989	109454	205829	153178	250885	123437	90284	280592	292622	301406	316075	95900	165714	141548	196468	104875	119694	165396	651873	267041	102183	94205	168796	192214	121295	815055	434930	765343	142475	189051	387410	197528	237866	656370	181348
145635	203231	114583	170978	98696	528966	147648	241883	97540	79821	138734	92210	570455	200662	561457	139364	109595	199308	154309	248052	122487	88860	259356	293386	292250	315309	95690	162151	140580	193530	102982	118237	164908	644208	266096	104850	94264	164604	184782	117440	796376	430049	750335	140742	185849	380186	192947	240297	622219	179372
144692	207821	117031	171863	98063	531622	147891	222599	96924	80566	137700	71023	572268	207066	556055	137720	108227	204487	153382	249828	121448	90623	266922	295748	303136	311674	97712	165696	140571	192477	100777	118618	165489	646364	269749	103890	95877	167063	183149	115283	805988	438086	750394	144188	189108	387190	197291	233233	657731	180190
147124	214238	119630	177471	99527	544378	154747	260962	100642	82537	138197	70271	559298	213042	580186	140353	109953	208721	157034	255241	125381	93469	268630	301225	303846	328461	98477	165872	146170	200555	106496	121298	145738	666522	267848	108682	97346	169041	193718	120546	814245	440867	770877	144681	190280	390800	198217	236650	651368	183162
147570	216947	119399	176086	100748	520367	154962	243123	101204	82402	139149	70411	595626	210176	590926	141500	112238	212194	157143	257277	124813	93306	263120	304057	311904	316803	98800	169098	139703	201813	106976	122222	169823	670294	275114	105140	95937	170420	185849	122834	828487	448040	782444	146051	184663	396308	201241	241437	653928	186135
147378	214974	119019	175570	100244	542345	152021	239318	99699	81618	138274	70526	576650	211405	585424	142275	113415	209934	159689	255876	125271	92490	295097	303179	308591	321708	98133	168885	147044	199917	106164	124315	169359	671146	272462	107630	98243	170783	186607	124634	843910	452245	790102	149185	197121	401604	205107	246819	656939	190152
146577	213316	119294	180089	101585	562311	154292	254086	103001	83376	137659	57418	599347	211533	595923	143486	114963	213069	156493	259578	122677	93765	283758	307869	311715	324654	99594	167379	145919	204195	107855	125689	172741	672582	273027	107063	98668	172994	192412	119879	816477	440944	762014	161453	188940	392278	199068	237393	628802	183222
144313	204126	118576	176961	99618	535702	152527	235176	100132	81848	131801	54412	569992	202550	576943	140948	110926	206078	153777	253507	121758	90036	272143	302707	308846	312972	95744	165002	146693	199787	104034	122956	173680	662007	268333	106952	95117	169730	186295	123089	824597	445961	758372	142988	181674	392347	197540	238439	658023	183310
139243	197511	113759	169340	94604	521149	148010	242527	98548	78733	131865	52751	534054	192105	550765	136636	106750	198393	150070	244222	118591	89169	260308	289817	295979	304170	92970	161712	140373	188644	100232	115000	160125	633948	256809	100672	92517	161969	186181	116880	790756	426965	737159	137786	183815	374798	191452	229690	599544	175992
145959	215304	116693	175608	99999	525286	154428	241635	101757	81289	136394	70231	579984	207564	567208	138631	110271	206917	154464	254625	123474	91181	277347	299793	303992	318210	98178	164032	143091	197997	104645	120632	173263	659697	268363	104078	94299	169402	186216	119863	820137	443057	756382	143771	188967	386574	195730	239488	591853	183761
154350	221300	123780	188268	104461	558783	164130	285074	105842	86647	144690	73045	610585	213872	609614	149866	116736	223600	163215	272334	131435	94844	294925	314321	320412	348686	103138	173156	150893	210918	112131	127946	175631	700106	288917	112912	102460	177388	197331	127710	869916	466704	798013	153647	200260	413815	209773	255709	680406	196432
149246	209888	117814	182236	101300	555561	152032	249860	102877	82999	137138	70833	599514	209807	589219	144446	113438	211282	165922	261318	127468	92010	284145	305302	313177	339036	97675	168416	145771	204473	107311	122777	169142	668847	275802	107756	99480	165374	193963	123336	833908	453383	775373	145316	191451	396333	203708	241896	628215	186021
141477	189172	112809	169485	95783	523624	144555	236164	96642	77416	128941	65899	538363	189354	547363	134867	109141	199630	155741	244590	117494	88062	263284	285170	291432	314723	93345	156732	131569	188888	100005	115770	159468	631304	258426	99782	92026	162592	178060	116735	781378	423627	718704	138211	175812	376183	189428	230768	600028	175512
139210	191660	108904	161692	93949	504875	143447	231176	94462	77032	133514	64955	540860	176973	533865	132310	103044	194019	153684	240779	116440	84186	254705	280536	287751	294874	90889	153294	142020	186385	96912	113178	156018	620533	256168	100084	88881	155931	173582	113365	769349	417625	701576	135525	177718	368941	184799	224060	558763	170674
141970	193112	111622	164441	96078	518905	148362	222179	95994	79041	139306	67086	557235	202175	544790	137055	108716	201580	158162	244265	120479	87677	259164	289701	292301	318404	94065	157225	133909	193819	99460	116648	162587	635079	258254	101778	91711	159504	176165	115917	778499	427926	717717	141209	184758	376570	191417	228706	600127	174748
130810	183131	102663	156802	87485	484237	136168	228230	88697	74177	125865	61752	506020	179536	504754	125001	99433	186232	149223	226368	111460	81096	260681	268627	271156	278009	86715	146934	132878	176159	91914	107248	152041	588403	243012	94444	85072	149211	164799	108079	726356	400573	671563	129048	166607	350586	176404	215997	540674	162943
134369	174059	106682	161365	91521	455467	137865	223915	90420	75200	123639	62850	522483	187600	519864	130079	100903	190863	150859	235816	114183	85158	247039	274662	280243	289847	88646	150035	127375	181069	95634	111343	145581	607130	247627	96748	88578	155609	171682	112351	746202	410983	681295	131736	169739	360852	182758	216105	576615	168777
137968	196721	111782	166822	95326	514784	144987	228645	93531	78445	126259	67936	555707	191858	539811	135123	106926	199829	153661	243179	119533	89364	264640	282982	290642	297691	91976	157804	133648	188166	100450	114575	158637	627449	259983	100931	91424	158888	177521	115677	774158	421776	712964	137657	180333	375352	191244	223689	484562	171149
132850	186108	105975	160895	91373	505609	138682	222527	90665	74922	122459	64724	524906	184619	515764	131099	102788	191378	148468	233842	114712	85104	254194	273438	283544	286424	89448	149425	130768	181335	96634	110878	148558	607290	249874	98746	88469	157015	171304	111056	742724	410331	686193	131996	168465	363529	181094	221481	451952	167897
133456	182830	106787	161844	91115	493717	139606	219178	91610	76089	124102	63540	523712	177928	518301	132351	102052	190314	146408	233053	113568	84201	249674	270611	282122	289897	89012	152252	132612	181614	96853	111628	154299	606605	249716	97749	88487	154228	171459	111197	750999	414654	697934	139967	169300	363441	181471	222327	448747	166467
130366	182694	104749	155357	89038	481887	135143	213806	87917	72561	121230	61318	514686	171684	502532	125591	100539	185131	137049	224482	108390	82940	257036	262292	267778	275926	84819	144856	127471	174482	91903	107897	150619	588747	240618	94612	85533	144615	168964	107660	716501	393881	663692	141249	162177	350222	175741	213466	422745	160478
131221	186240	107235	159385	90514	489957	139645	205687	89474	74205	121677	62731	509830	187124	512559	126938	99323	188887	139117	227668	111618	83072	254477	266161	275746	294630	88086	147070	135057	179049	93476	109489	152906	591058	242595	94301	87065	149693	166368	104213	699923	383255	645940	125716	161235	336496	171155	204238	413481	157665
130743	183339	104936	158014	89568	485564	137752	212189	90214	75867	118442	61771	517532	182715	500888	124299	99665	188155	139654	228193	109714	82083	250814	262123	272729	293044	88120	146794	132426	175837	91899	110657	146355	592556	240352	92212	86494	152782	173479	108342	726011	400073	671143	131298	164321	350097	178779	217065	429509	162298
134508	191559	107736	159992	90267	483697	139313	225548	92501	75679	128195	63927	523211	175924	508145	133152	102980	191738	141154	234570	112082	85172	260625	271021	272666	289655	89631	150948	130299	183088	96513	112162	158627	607434	245160	96873	88825	152633	171017	111443	754796	405461	690495	133032	168590	362379	183921	217179	560394	167468
139235	188993	112532	170121	95905	511749	142154	226339	95043	78299	133193	64457	532418	196929	569517	135419	106628	199895	149531	244406	119054	87987	285468	278244	289875	306244	93849	157049	135422	190306	99496	115675	160382	630214	262942	100680	91423	160262	179079	115706	757222	414895	711824	139435	177873	376178	191134	226504	553435	168956
132683	179049	107223	162234	89186	487230	138352	223422	89940	74993	117215	62981	525647	186868	514631	130450	102526	191797	145801	231965	114285	81237	259944	265659	277278	288736	89620	150383	138971	182603	95000	112432	153708	591844	245795	97121	89191	153374	175775	109976	740589	405336	685797	132940	173678	359365	180492	215348	524736	165091
137234	184066	109095	164608	94761	492876	139548	238999	91755	76533	125232	65936	554088	165948	514801	131385	107457	197210	146371	238880	118329	86787	273543	273522	281341	310254	92049	152925	132924	185146	98037	113610	160563	609430	252485	98756	88909	155954	171617	114557	750652	411776	698062	133548	177174	366310	184355	218052	583384	168390
128154	171171	103328	153944	84975	472398	132488	212834	86062	71477	115019	60208	478977	156801	477772	126161	98803	181250	138201	222491	106922	81503	252604	259520	265126	274577	85016	144095	125060	175554	90109	106163	148447	558933	236971	91500	83179	146884	165421	104213	701617	389363	650301	128120	165083	342718	174495	203622	558455	158085
131057	177294	105508	156379	90185	482390	136164	220107	90181	70294	118100	61538	508788	182743	491085	126676	100355	186894	140452	228121	109588	83112	256470	259113	271899	294478	87436	145818	131267	176749	93837	108894	151399	578088	240630	94261	84853	151418	165036	107213	713453	397190	676932	127836	165162	347782	176456	211196	561584	161821
136332	189139	108957	162218	92288	484263	141632	249099	93625	75919	121119	64417	525024	167603	518589	132372	102474	193452	145660	236276	115135	83385	269141	274961	281375	303699	90186	153512	131493	184322	98601	112066	157445	603516	254280	96271	90343	157728	177730	114367	738082	410316	700063	133729	170224	359703	180915	219866	560452	167572
133435	174090	106180	163221	91863	495743	140830	223823	92555	74488	121500	65250	510712	185929	514054	131515	104019	191071	145990	233707	113693	84154	270379	268207	281274	302373	89063	150543	138236	183434	98026	112581	161439	606598	248576	97737	88703	155785	169409	110797	735252	408232	696308	132688	170983	361183	183502	217205	552227	166886
134469	175738	106363	160777	90332	496648	141153	232826	90348	76280	121486	62105	559508	188463	541918	131332	102671	191702	145017	233749	113923	86457	270383	271238	276623	299867	90543	149174	131071	179859	95122	111477	154928	592782	249882	98797	88184	155169	168004	110779	741692	402714	691017	133408	168731	359004	181824	215943	588615	166274
131123	166449	103098	158261	87941	481778	135374	239434	89239	73067	119697	60929	528680	179071	532828	125213	99656	186847	139084	226715	111075	84420	265486	262074	272787	281839	88360	145448	134163	176004	94855	108054	153113	589857	243628	94365	86501	152371	164699	107587	722771	390855	667302	129578	159402	348827	176995	206938	562314	160725
132949	181659	107242	162702	91264	485327	140825	237994	90056	75462	120415	64861	524081	186973	510919	127773	101940	190169	138525	232933	112463	85845	272071	269505	276735	302135	88434	152694	132790	178757	96063	110670	157078	594341	249251	97429	87915	153271	172434	109018	727705	399440	685556	132809	163448	355351	181297	212325	564738	165172
133307	186294	107485	162881	92103	489760	140473	231545	90951	74038	119796	63884	526283	194490	513955	133336	102896	191279	141225	234675	115728	85868	274445	272693	280152	304515	90624	154000	136416	182474	97900	110896	160183	598731	250183	96359	89375	154999	168647	111029	740384	403230	688712	133543	170220	356084	181084	219144	620078	170031
141361	191881	111892	171682	95746	516665	145809	221504	96571	80229	129194	66423	556646	183443	532869	136727	106719	204423	123212	245828	118792	88831	285880	283480	294065	318708	94203	156510	133590	192088	100908	119283	164510	632651	264939	101525	92028	165371	176231	118127	777705	422891	718954	139224	176631	372302	191558	223545	624691	173272
135645	182195	108849	162284	90440	492010	139809	222943	93187	74956	122774	66516	532654	166868	504251	131858	102485	190281	129850	235955	116180	84571	273420	269147	275882	300539	89104	150879	127869	182293	96893	113030	158534	599351	246764	95459	88200	153766	170335	112214	735079	404333	688553	134335	166859	354827	183110	219620	396481	165004
126849	172993	99517	150492	85917	458890	130166	210534	85955	69809	112179	59173	491530	170627	474454	122958	95369	178153	120358	219799	107920	80038	254805	250397	261332	284453	83864	139757	128254	169445	89520	103599	147016	550644	231003	89560	81891	144306	158083	103339	689015	378091	641386	124048	156834	332333	170809	201909	511722	152716
130964	180928	105998	159748	87844	489646	138929	213404	90395	73733	121616	64875	542811	183287	499365	127816	100316	186688	137213	231191	113569	82948	272383	267583	273174	298205	89061	149950	125149	181549	96114	110760	155916	589349	242254	97503	86465	154530	174325	109311	728089	401142	673001	131282	166303	347142	180672	212140	560260	164991
127048	175198	100676	155304	86313	472685	134468	206690	86980	71373	120138	80716	515202	174474	481049	123169	95973	178164	126499	221029	109996	79290	258262	258826	265305	290739	85968	143159	124015	172465	90506	106853	146745	581639	235557	91656	83034	146949	158296	104915	700340	388430	648899	125945	161570	335183	171489	204036	561210	158685
128757	186255	103873	158514	90277	473195	138241	235923	88601	73606	121861	83678	532232	185194	498345	126704	100600	187555	136525	231004	110762	85727	268208	266343	271074	295971	87355	148376	128748	179046	96650	108164	151958	568429	239301	94587	86594	146223	163516	101882	679812	376339	631540	123210	153951	324871	169380	198900	537782	153803
137992	182474	110300	162460	94786	499947	143629	241910	95577	77484	126967	88329	558596	188381	535478	133001	106915	198795	137720	242199	117851	87274	283599	277783	286750	314573	91417	155965	133096	189199	100055	113760	165742	544247	255543	100755	92027	161275	177147	105749	720445	393143	663100	129724	162525	346984	178746	207823	538146	157759
137876	151362	108328	163962	92168	465535	143013	223224	92125	77680	128062	88717	545583	174360	516913	131296	105361	193595	135011	237561	114161	85437	280255	277093	287728	306121	90835	152583	130227	184219	96620	115356	155210	550337	252412	98957	90553	158015	172556	113448	750107	418084	692315	136434	172030	363967	184097	219033	561946	168688
141289	162008	111480	167200	93985	513166	145013	230128	96035	79017	125735	89780	561431	176532	572082	136561	106855	198603	148633	243297	118592	87561	281837	284987	292562	314785	93775	158712	135619	190908	100356	116769	157789	535077	261863	100298	91817	160362	180077	115760	767644	432978	699108	139490	176560	370824	191639	222471	547649	158109
142810	182909	113551	176989	96771	521842	148175	257959	97098	79546	131785	92608	573922	200671	587807	139617	109862	206104	150584	250749	120074	91220	293144	286822	303482	320836	95584	159312	142201	197436	103607	121284	166037	622179	266446	104149	92893	164841	187108	119238	792742	442059	726491	144330	180363	371388	195282	227583	617706	174636
142185	185522	111657	168969	94762	504305	149760	253234	96753	79436	128342	92973	566593	187990	577813	137300	108519	202924	151534	247280	120782	87669	291519	286260	294527	318534	93817	159902	139698	194285	102056	117281	169025	638766	268101	104006	90949	164968	188084	117020	779056	432940	721275	141954	177837	372730	192213	226099	619996	175615
140479	188267	112324	168444	95082	502840	145764	262099	95340	80430	130098	92187	542967	196530	536956	137812	109401	203188	149984	244295	118421	88353	262869	287721	293600	299951	96102	160337	137007	192295	101625	118257	164251	617566	261788	102131	93176	163367	175214	116067	777146	428476	708395	142295	177572	371193	192663	220062	586111	172468
139818	185294	111193	164413	94260	473090	143975	238821	93589	77630	129419	89702	554030	201897	571687	136022	107350	202705	150430	244567	120744	89719	286429	282919	293018	299445	94675	156824	144103	192164	100443	118591	164500	641988	260939	102374	94909	164398	178783	116283	772540	431539	711875	139615	175049	371318	190938	222731	615241	171459
139277	177174	108901	165609	94721	496717	144389	252744	96970	78892	134891	90587	540175	178166	529479	135843	105610	198019	143397	245906	117936	87520	285848	276444	288706	309941	95695	155569	142750	192913	100069	114918	162051	616890	261531	101087	92469	162596	184017	113713	766477	426662	720790	142482	176171	368022	192909	225335	570182	168997
130336	162854	102443	157348	89029	470176	134519	226846	89080	72270	121176	83116	522138	160122	495711	128884	99379	186012	135945	229637	111869	82145	268885	263038	268788	291905	88211	147421	124875	179222	91911	111163	149018	584388	238174	95809	85637	151598	166166	109178	723837	402567	666486	129730	163429	347538	177897	208100	538263	158277
137706	181775	109592	163885	93399	460788	141684	241249	92983	76433	131781	88879	543366	190550	530619	135642	106142	197793	142655	241130	117186	89254	282178	276682	290357	290808	93593	155800	136597	189213	100910	117486	158363	599524	257913	100481	91953	160057	176545	113464	760633	417352	696220	138852	177382	362059	190065	219184	550588	167622
133541	164876	107235	159864	91685	485097	141154	243543	92800	75908	122002	87698	562259	171742	512542	132546	104792	193899	145202	237601	116001	86993	274212	269625	280492	302875	91910	151964	130664	187099	97478	114622	156832	563742	251831	100012	91070	158196	171513	113863	743103	416595	687566	135807	171102	355752	183073	219413	541429	164377
127950	153674	100685	150013	85925	452212	135043	234222	88330	70686	114399	81486	495495	158767	480491	124119	97688	181091	136076	223202	108705	80524	236555	252119	266630	286693	85284	141186	123345	175562	92124	107859	148623	529138	235072	91946	85677	149674	160453	105332	701115	383915	645689	128913	164575	332300	174433	199518	509336	154489
136393	156622	108803	160657	90696	487318	138349	240586	91044	76008	123222	85626	550099	191837	513117	132134	103830	195281	135280	239235	116415	85821	278598	271224	286087	291567	91173	154702	134423	184885	99210	113311	160102	572483	253021	98738	88360	156498	172580	111186	746269	413657	680875	136210	168598	353596	185836	214632	538086	164148
127535	156642	102225	153779	89129	460822	136484	225930	88872	72697	118158	82112	517873	181315	491929	126884	98868	186637	128213	228519	110723	80970	262799	258551	276391	295197	86721	143903	126187	179418	93726	109789	146606	527361	240847	94546	85614	150534	163634	105026	718159	395513	659499	128443	161098	339464	178398	204769	500266	155331
127883	167388	100946	151569	85042	446942	134806	225764	86626	71520	116257	82835	504245	183196	487705	124645	99062	182120	132232	224424	108855	82937	262823	256929	267148	288548	86034	143241	125425	176644	92306	108010	144368	506703	239432	91756	84291	148525	161329	104742	705888	393444	635648	127834	165860	336177	175784	202680	485816	154569
130041	178460	106913	157450	88217	465204	138769	248311	88853	74026	120057	81867	518741	190875	539027	129058	101586	191453	136885	228588	111279	83893	265007	261393	272744	286214	89530	147708	133942	182309	94658	109353	150909	558155	248495	95774	87536	152691	163805	108167	729822	405339	665210	129369	170484	342971	182993	209293	498389	162327
133798	176883	107196	158574	92255	447241	142606	254532	91392	76051	120909	88878	530953	169314	548181	128677	102667	197163	138211	236051	117070	87216	275782	267697	283843	302952	90251	150034	126149	186793	96102	111432	158039	571803	250236	98813	89177	159175	178099	111766	742909	413456	684638	134342	173909	354816	185970	215300	497829	164576
136564	166914	110555	165638	94836	495679	146896	248553	94704	79233	126194	92177	547802	193287	529827	136611	107881	200053	143145	242904	119330	89232	283460	278558	295006	314299	95146	155716	135538	192547	100524	117236	158838	584780	262772	100091	94386	164619	177329	114653	767355	427417	701138	138581	178848	366291	192009	218183	585531	169809
134628	149697	109144	163744	93418	484273	144544	241043	94581	77191	125867	86273	536532	172366	558751	134220	105860	197070	141752	239826	117859	88269	282771	273587	291460	315104	92256	153956	137140	188764	97882	116509	154914	576312	255855	99326	92155	160856	173597	111929	739680	408702	671689	136576	171568	348659	184190	212027	496921	160221
139342	185678	112483	166535	95018	508824	148154	249188	95234	78694	129581	91460	569273	202299	578174	139701	110316	202245	148207	248872	120240	90020	262354	281503	298002	322873	94916	156381	142357	196758	101208	119306	157809	604443	268047	103392	94050	164993	180094	120021	782451	431189	714961	143859	182408	375034	197509	222622	521960	169251
195466	237230	156856	234107	132819	692570	206845	368288	134639	112613	179348	128182	784720	276488	756047	193680	152105	282914	203575	346565	169735	126202	401690	391856	413803	443743	135123	222130	188714	270391	141868	166248	220244	845569	370921	144964	130744	229012	249698	164941	1053797	559462	942568	198495	251563	517967	269119	313717	749526	237957
198563	245222	159810	237080	135858	706098	208310	379031	136726	112754	184044	95181	798199	257497	805275	194899	153933	286185	210838	349078	170990	127744	409074	397582	413908	451117	136438	223643	202204	273753	145455	170623	233268	889098	380619	146344	131585	233228	251088	166182	1065667	598114	953756	198799	255085	527240	272132	310318	719864	241353
201715	234408	162290	240114	136405	717734	212444	378581	136539	112456	181585	128807	815411	279086	814044	198271	157890	292434	212288	352404	170000	128650	408770	400792	423613	427563	135524	225684	197328	276995	147019	168305	236564	877494	384021	146820	132977	233589	257322	166726	1077538	602020	959634	203845	257802	528371	277534	319133	739532	240271
197646	219903	159066	239265	137437	703384	209571	384525	135958	113194	186295	129313	806248	285375	817519	195869	155850	286800	215765	355601	171250	128063	406903	399653	419664	452376	132861	226719	198814	276891	146494	169368	235934	891227	376171	147097	131835	231235	252596	167324	1065036	601541	973642	202034	256816	527982	274475	315476	746732	241152
195506	236320	156383	231998	135172	687729	205884	351843	132407	111167	174815	128752	810017	251270	803150	191699	151649	286099	212691	348028	171383	124735	401062	393157	411905	446344	132412	222256	191967	273200	144365	167158	227023	877494	365822	143915	130398	229469	251902	164920	1046480	562390	944345	213274	252227	522448	269930	304030	735639	235203
200482	253831	159407	240477	136661	704426	214332	402173	137292	114767	178973	95878	804276	275547	820351	196897	155390	290310	219727	353162	173885	128231	413109	405181	425829	458043	135368	223548	202139	276897	146126	172269	235143	893228	384104	145843	133580	231991	258409	166744	1071360	604605	968713	202893	255610	528356	279925	310752	737611	238701
197484	230844	156892	232094	134272	694366	209846	377919	134566	114217	179305	94353	803140	277151	757796	191938	154095	288758	216887	348670	172540	126634	404337	397633	422828	448125	131793	222913	195826	271843	144195	169269	225889	822835	371091	144031	129853	231642	251151	163191	1055619	597363	966447	201188	254483	516778	276092	305709	749301	236881
201149	258298	159231	234041	135269	700144	210158	404238	135966	113050	184683	96812	791021	278947	809911	198129	155051	288365	214472	352731	171131	128536	405482	398687	418504	452388	134740	222456	199279	275951	144499	171498	224370	886045	377734	146652	133172	233036	251554	166428	1067946	566707	968213	203034	259727	526320	277621	306856	773759	237584
203086	259855	161903	242486	139552	715107	211236	406839	139175	114541	186486	135621	838551	280331	827884	197243	155916	288316	216249	351384	173330	125619	410809	396537	415184	447774	135921	224289	200594	275493	144463	169208	236368	874006	372158	145655	131690	233809	254886	165440	1060700	567173	966380	201494	253683	526623	274751	307703	773602	236084
203832	244914	160025	238557	139777	673194	211719	399887	138642	115266	190535	133143	819196	274547	825652	201184	157780	293594	218151	360713	175841	131409	416743	407096	424277	458853	137617	227705	198569	282802	144938	170863	237723	903013	387518	147100	133539	236817	259031	168487	1079784	575364	980983	204210	259692	527448	280015	318932	752055	239830
204075	200101	162674	242512	136795	700998	212039	357516	138795	115323	185740	133740	827739	270740	829945	195980	154015	288277	211482	349143	171560	126622	408860	394617	419275	449322	134971	222050	191564	276378	144211	168165	227410	882579	376793	146920	132650	236062	253763	169908	1083805	618153	979682	207675	257932	534635	281665	317614	546349	239299
202149	257871	158934	237398	138318	707422	212484	396032	136668	115683	177231	127261	805883	274535	821826	197828	157601	295815	219007	356436	175578	129403	423085	403106	430135	432440	138916	225818	200169	279300	144912	173772	227208	874623	379563	147901	135821	236031	267830	167857	1068689	610185	980520	205057	256380	526545	278770	316834	745533	238682
203008	275588	161608	244595	139632	681945	211754	393256	138388	117667	184102	130734	820121	283202	786138	199768	159614	294054	222211	362943	177481	130524	422898	409826	430432	463784	137817	231382	203750	282923	147470	174179	228228	887845	388957	148771	133910	239646	258414	170788	1082970	616338	981116	239455	259823	536909	283694	312320	758921	241382
197316	254261	155970	236415	132890	653210	202437	365567	134449	111774	172105	127847	805599	276506	800075	193252	152413	287560	216738	349367	169593	125873	403964	394404	421945	446615	134680	221800	194906	275855	144295	167094	233339	884330	370724	145224	131828	231764	248625	164699	1056222	563643	954052	200116	252154	516957	271637	303277	736398	236034
200505	263817	159902	241434	138437	682169	211457	388527	136846	115046	182544	132887	812276	271364	823781	198195	158580	292513	218631	358332	174905	130011	418851	404475	429699	460697	137568	228312	208982	281345	147334	173385	236621	896937	382371	147959	131976	234898	255814	168994	1067068	572586	966825	206102	257761	526680	278283	308815	756752	235334
203699	247499	160137	234979	139719	722401	209407	381242	136822	114577	183495	132652	799165	252662	820035	196892	155844	289714	216923	356193	172239	128766	419024	401442	419210	452137	137503	226159	198017	280581	145713	171740	234601	873849	376413	146777	134904	233920	255101	167276	1068823	606918	975821	204608	256024	529496	278812	310848	740480	235271
196063	239979	153967	233598	135403	686291	205637	368695	132973	111490	182763	125064	764554	243492	754539	192391	150997	286701	211645	344599	166694	125447	404441	389327	415265	440531	132532	219976	190228	271109	141383	165648	231184	858189	370800	142250	128883	227288	247214	161016	1032285	584405	942491	198779	250806	507774	268261	297612	728033	227554
199685	253111	158059	234133	137958	702997	209685	377463	134530	113497	189363	97973	761902	252867	774912	201178	157235	293787	223499	356789	175406	130093	417122	404945	425754	454570	137364	226826	195365	278495	145850	171547	236720	900980	376699	146495	135491	237458	254185	169548	1067981	569736	958358	203782	258438	542066	276927	306573	736977	230243
201195	257748	159770	234092	139066	726157	211619	403399	136371	113986	190986	96510	812707	283966	785264	199099	158321	295187	223440	357147	175573	130898	379621	406624	420875	451959	137469	226454	206809	281430	147221	171503	235042	905010	382248	151446	134191	234658	257419	169245	1072609	605433	966141	200279	259741	531253	280692	304911	746977	233718
194786	228426	154642	230330	136957	669315	206560	382847	135365	113656	189809	98101	797102	287141	763699	194113	154211	285286	217110	348936	169401	128669	411131	392662	416096	443449	136983	225113	206344	275003	145259	167227	229794	875851	378705	143183	131556	227799	258771	163682	1044753	595516	953928	199966	251701	510205	271850	300343	721866	229199
204110	252744	162141	234084	138512	720404	213649	383990	137912	119056	181516	97507	783202	290944	828738	200926	160499	297044	220880	361020	176480	132461	420583	411014	428128	459857	139396	228566	207083	283566	148124	173143	230666	882130	383359	148315	134783	238084	262944	172017	1063240	615088	968278	213484	261191	530857	281736	311800	756119	233003
204924	245602	159811	235367	139111	690401	216644	377856	139968	115163	191883	97915	840121	281651	832931	201895	159789	294815	220988	364053	177078	131257	421897	405603	438568	456477	139092	228539	205015	284092	148814	172892	228886	892880	382530	147427	136726	236754	270360	170735	1070018	611668	982313	209877	265539	530282	282767	310394	751242	236286
202141	269114	160790	237548	138084	723395	210442	409584	137533	117161	188662	97265	771975	288715	831839	199053	156790	292108	218030	359698	174744	130063	417631	405538	426143	448121	136677	227631	207086	279116	146754	172350	236512	886071	380421	147013	135068	235504	256297	169170	1070370	616006	974499	217034	260310	525529	280378	307893	732667	232881
204857	240631	163225	237625	138888	692909	214994	378988	138382	117094	187717	98927	797917	281559	842607	201043	161176	299920	224192	361001	177199	131755	421958	406968	435823	430197	140591	229246	208518	284579	148190	176589	229628	896862	385741	152003	138608	239003	260747	174351	1083423	617670	985966	208434	255098	531306	285430	310718	740175	235018
202681	250151	161052	236221	138384	683193	213925	376492	138907	117247	190366	100106	737369	286566	835370	201397	158051	296662	218180	360078	174890	132257	421822	410730	434378	457328	140615	230614	198894	285320	148561	173721	226556	897737	384114	150747	136208	236246	266146	171988	1064444	610109	967528	206600	263321	526298	277409	307230	730028	234127
200029	253188	161345	236785	136237	678264	212228	363609	137453	116359	193078	96741	821929	285567	799999	198895	156732	295641	215500	357347	175732	130519	417221	401900	426714	449998	138024	227337	199807	280886	146833	173689	233452	876157	378984	147683	133970	225362	265474	168853	1064190	569126	958391	222476	256257	522567	278171	305843	719800	231591
201187	246789	157888	233001	138563	716640	210525	381253	136570	115603	189074	96430	830393	293947	827284	198649	159595	292299	218155	358365	174182	129811	414898	406563	425113	446127	139364	226538	199157	284119	149083	174847	238796	890165	381463	148244	136291	234714	260828	169550	1052792	606454	960325	203167	258938	536118	279973	308176	701279	228619
208524	262304	162536	238142	140936	694635	216246	406053	140025	118598	197964	134923	812001	291867	850206	202019	159735	302231	224614	368788	179338	132512	418853	417143	439603	461331	141950	233206	209242	286205	150146	175733	246879	897512	387169	150569	136227	234716	267662	171907	1078328	621048	987231	211965	258023	529840	285206	309434	739616	235442
200406	251593	158886	232614	136682	715202	210426	396599	135660	114870	189417	130329	794341	285450	824719	204497	159347	298260	222577	364552	176139	131319	418347	413453	431352	457185	138635	229640	202868	284291	150734	174059	244387	894101	393784	148455	137088	231886	271687	173660	1067953	621331	973023	236942	262645	531953	284157	305465	708732	232087
207289	272575	163837	240731	141676	697532	217183	398049	141339	118587	197893	136373	833930	264882	860889	203029	161692	302514	222545	368135	177913	134889	425765	411677	431532	462203	140293	234030	206708	293595	152151	177916	251891	901030	397179	151791	138086	234993	268496	173845	1078947	622136	980791	210316	259590	537437	285097	312205	741332	235668
204212	223031	162589	238022	140798	685416	215171	413927	139729	119160	200413	133814	801614	298392	810417	201245	158855	298717	220593	363250	176695	131441	420895	416919	432449	428959	141168	228740	197053	288534	150426	175775	244922	898278	393701	150876	138335	232911	262866	171216	1062807	615833	967676	206458	254089	529461	283449	307998	687539	229865
203539	220601	160823	235905	138508	710091	214260	394905	136241	115767	196056	132301	785505	258974	832986	200402	157071	295848	218459	362034	174789	130416	412055	399788	421747	420171	138896	230114	198592	281971	150225	173460	241211	883555	377900	145795	136546	229839	260610	169846	1058202	602176	961846	204444	262762	524439	282283	301741	683516	228842
202970	231821	160018	237219	139431	675395	210182	404052	138667	115950	194114	130832	762082	267966	798973	198041	157020	294306	220762	355465	172193	128850	412125	406406	421891	440830	137305	223889	194696	279584	147679	173704	241592	885111	379830	145919	135761	228134	258191	167968	1055516	598174	964447	203523	247541	520895	277265	296561	693604	229270
200320	250082	156012	231201	135625	710593	210913	390156	137108	112841	188843	131381	805912	282447	810085	196896	153420	287957	217922	352895	173937	127564	402219	398991	412787	445930	138175	223585	197666	278917	146556	168406	232811	877129	374902	143393	131981	224914	252626	167703	1032486	586287	953763	200689	247697	509248	274360	296163	671756	223063
197524	222932	155316	228349	135760	700754	202476	403682	134567	112814	194883	125866	759477	282845	808107	195113	154041	284699	208732	349670	169443	126234	402200	397484	416781	437291	134078	219508	198397	276277	144357	168356	229484	872306	374172	143557	132111	224225	249267	164474	1025317	585214	938129	199920	242735	508225	273362	288018	671587	219211
198097	215598	158657	237311	136490	719143	211299	398366	136051	115698	201079	130818	794516	280813	825073	191460	151229	284366	213529	347550	167948	125162	396633	385504	415829	427954	130771	215884	194123	270941	144733	166834	222121	865377	369879	140264	130067	220740	247392	167201	1039278	598335	950720	206000	247749	516357	280903	293524	685446	224471
190710	238628	151646	219170	131230	634656	199130	383745	130055	108397	190991	125101	730419	265881	786172	188862	147168	277597	204129	336776	163210	123816	391429	383875	406127	423645	128287	214335	191858	268439	140063	160176	230665	840939	360852	136902	128375	214088	241451	159533	991679	567693	914735	191433	237032	488053	261855	283700	633120	211810
185026	241921	147834	214631	127815	657446	200197	368111	125957	107379	181583	118594	740638	254409	739938	191825	150205	281117	207836	342732	164338	124136	389829	383069	411215	427972	132067	214255	189020	270302	141726	165992	239342	851055	365190	142404	128599	221079	247299	162792	1008553	572615	924695	196768	242034	493016	267014	287456	632953	219111
190165	239852	151710	225197	130625	644770	202726	386368	130143	109640	183532	125441	751523	262205	792663	188336	150348	279657	209100	339059	168160	121398	388150	379019	397209	420506	128028	212126	190147	269137	142928	164426	233730	844404	364472	138476	129952	216651	245367	161085	993166	565544	909013	192827	239212	489001	263830	278394	618736	211533
188015	218411	147488	222013	129866	659324	197843	360151	127686	107878	178123	122392	746313	274263	747088	184144	144662	273655	200739	334634	161960	120665	344350	378706	398219	416836	129235	208677	187131	264519	140083	159292	226017	834295	359913	138011	126202	210819	238085	156079	983011	554618	907133	190367	233726	481289	261177	274403	588329	208692
190807	200668	150685	223256	128890	639745	199215	369761	128991	108063	176551	122763	737339	263577	778566	183984	145363	271865	204435	332414	159981	121294	379846	373829	398059	419241	130730	211492	186169	264607	138536	161717	227290	839878	360243	136855	124568	211986	241723	162064	984957	556136	892096	189990	232184	479867	260442	276260	623611	210308
188357	226393	148771	220086	127885	636308	197830	358044	130958	108241	179052	123637	754764	267909	751275	184877	148185	277159	201603	336015	162667	124318	386115	375962	405129	416484	129851	211288	193308	265432	139203	160150	219394	840842	361943	139934	127491	209044	240451	158320	983727	529616	897681	193566	236499	482613	261015	277536	618771	209767
188849	230281	150297	222677	128381	629432	195598	383005	127339	107241	178343	125360	733302	280051	772979	188823	146248	275991	203721	331924	160298	121296	387829	372851	402100	418085	129128	210852	194410	262208	141486	161512	225189	833624	360620	139052	125092	213476	242074	158009	978435	556397	894890	213722	236468	488913	262502	272641	613409	207226
196963	244565	156717	230997	133953	696063	204856	382123	133911	111765	186374	127927	751528	282260	801138	193731	154012	287627	210906	344770	168504	126379	399236	396092	415891	432990	134141	219630	198627	273386	143818	169008	234709	859344	372140	141769	131632	220398	250458	165198	1010238	571398	912538	200068	239760	492277	268230	284080	609928	213055
197520	256604	158166	233454	135256	710602	204966	377212	137252	113836	190124	129829	759777	286832	813540	195530	156280	288467	214651	351845	169917	129227	365477	390262	415069	434352	134963	221285	199336	278803	149591	169439	235315	871979	374975	142733	131223	222654	253711	163343	1021306	575352	934764	201968	248089	503757	275142	283886	639289	217533
199217	227663	156306	233795	136167	703598	206144	376744	135824	112929	181929	129954	783884	281752	779042	193465	155106	289098	218086	347575	171695	127840	398736	398878	419356	434713	136214	219756	198119	276646	144027	167882	233290	869156	365745	142346	132796	218534	250948	166149	1018714	574419	922739	198625	244233	498038	268327	279440	663897	210487
195707	208703	155697	233212	136215	663714	208088	374453	135616	112760	190209	127553	728083	261904	813641	189315	151914	278645	205986	342674	165201	124090	393894	383803	401228	422265	131959	216158	191725	271490	143232	165400	228802	855086	362632	140707	129806	214058	243932	161031	993197	561197	907614	195739	239335	494076	267983	274979	631343	210188
197062	240144	153926	234498	135866	688144	205589	375572	134114	112599	186030	129531	762085	252751	772614	192071	154437	288388	215458	347974	169191	125500	402498	387299	408852	426700	134271	217312	196253	276292	146258	167664	231443	861522	369505	143014	132667	216786	246821	164869	1010093	577107	923985	199983	241173	497402	269670	283048	679666	212800
197400	207465	154439	229673	131724	697624	204160	385701	135139	112266	184829	125004	768387	268239	795320	190225	151716	283414	208557	345876	167344	124849	399811	387798	412605	422471	132519	216912	194835	271976	142262	167878	232887	862761	372869	141326	129895	216402	247600	162974	993350	566883	922126	198514	238538	487056	265920	280090	645881	210380
190793	207965	150782	226652	130594	639962	202690	363794	128528	108221	183001	123163	734673	263506	741533	189470	149140	275759	213693	337808	164875	119984	396877	381903	411906	416110	130452	208667	186145	268217	140411	161915	226837	842465	359213	140197	125094	212040	241458	160914	986820	558760	900326	200693	236796	482073	260210	270312	651789	206320
184953	207642	147539	221830	128310	655054	196420	379033	126879	108312	181272	122476	705553	257964	764139	182484	146555	271025	199292	328356	161735	121034	387210	373659	388239	401756	126448	206685	193450	261219	137447	158730	220182	820956	354584	136898	126827	210157	236254	154050	960189	541153	878051	187614	231033	465439	257246	265263	631989	200811
184873	212060	146725	220785	127089	651329	196731	364864	126307	105790	173148	116435	711236	264012	752010	181019	147768	270139	200504	330070	158473	120032	384437	371802	386990	404714	125265	204355	192311	261633	137330	158231	218961	815233	353439	134674	122445	207322	235534	154253	947454	530374	868052	190281	226156	463052	255359	258132	615590	197063
181706	205956	142878	218538	125039	615464	190746	349973	125137	102919	172115	121492	728107	255910	712290	179575	142545	265300	203213	320128	159652	116604	379511	357913	382097	396438	125366	204346	191007	258237	132653	158257	212414	809791	340698	131842	121354	202746	231794	154150	935798	530300	869599	184915	224905	453517	250652	253103	600368	197317
179996	219990	142431	216418	126091	644217	188613	354600	123350	102422	174250	119403	703696	239494	740160	181107	143170	263204	198062	321759	155750	116922	375608	357247	379824	394296	123980	199236	188417	254577	135019	156979	213072	801735	344037	132705	122067	201272	229695	153669	930288	530080	858852	185769	225867	452502	250872	254695	591306	192893
129079	129852	103155	155016	89651	463930	134732	250339	88703	74487	127780	85896	528761	175017	527407	126840	101270	185783	139405	225179	107040	82143	264806	254245	273082	278884	87630	141276	127902	180387	94575	107876	150549	582700	241176	92869	86221	143919	163437	107988	666224	374926	613787	130259	157912	317612	173626	179119	419621	135136
139126	160285	108229	165706	94389	491121	143530	269173	93212	80377	137987	90818	531306	184878	546358	137012	109695	202628	146746	244766	118578	88636	284575	273123	296973	301041	95789	153556	144399	197032	101346	118373	164325	628668	260522	102542	93958	156352	175536	117823	721504	404447	671701	139232	172439	343827	188463	193262	455397	148760
134472	164732	106310	159769	92471	449742	141277	265563	92815	78285	131778	65752	547979	185633	554213	132137	106363	192481	142590	235416	116507	85784	275594	261039	278319	290823	90383	147774	138822	190202	97542	113415	153239	606543	254557	96754	90928	150159	170588	114094	690488	393818	639274	135691	166005	337353	182577	183207	428919	141547
132501	161373	104591	157463	90127	453924	137745	266079	91264	75835	128945	86459	534348	182716	526419	130838	105465	192707	144523	232933	113196	84655	273692	263016	279546	289040	90644	147781	128903	189287	99743	112900	156788	611450	250317	99383	87860	149231	169497	114071	688519	390525	637058	136095	163306	327598	184254	185868	438293	140934
135651	168923	107066	162807	93537	481923	140058	261069	93271	78557	133390	89264	552215	189615	563262	134918	109477	198877	152937	241015	117570	87209	280089	274957	288931	295939	94654	153024	135419	193822	103291	116025	158406	626477	260043	98959	93531	155585	172310	115708	709697	405004	672043	140038	171700	343789	188181	190725	441222	145317
140578	161226	110634	166111	96519	493629	144826	254224	95126	81504	133434	90235	560360	204612	578193	138460	110262	203020	155903	248052	121127	91727	290380	273897	301593	305627	94604	154199	138300	199578	104191	120794	163821	644608	264147	102674	93578	156876	178456	118294	725594	411885	671496	142705	172902	352283	191365	194815	459725	147806
132645	165131	102783	156666	90354	446233	137537	251888	88170	75810	125599	87065	543056	188080	533528	130120	104394	193287	143665	236980	113677	85200	270248	256543	283421	284857	90277	147774	131255	189831	97738	111856	154596	602257	247382	95694	87557	146329	167167	111605	685418	383574	631159	134148	161709	331488	181879	181341	434860	139790
140932	158951	109018	167468	96288	472154	145371	252510	96117	79299	133123	91827	571838	211286	581198	136473	111214	201841	151883	245102	120354	88621	286870	280036	296382	304015	92239	154621	140797	198507	104925	118503	162130	633448	265023	102153	93441	156988	175170	114417	718507	405540	666911	142487	171163	342992	192046	192182	444428	147099
144179	185433	114740	171037	98668	489156	148055	271144	98114	84028	139703	92372	539827	178978	595212	142778	115158	208172	159851	255691	123110	93669	296520	281814	305687	317156	100012	158298	143192	203403	108384	122796	168807	652952	271551	107156	98245	161752	180816	120187	744640	420192	691904	145805	178640	371572	197517	197903	450896	152833
143067	193919	114112	170594	97620	509129	148849	272045	96343	82352	140373	93403	576653	168973	588548	141813	113836	209360	156147	256584	122070	92143	292622	283626	301620	314233	97975	159900	143665	202025	106918	122821	167962	650419	272572	102390	96497	159722	182289	119394	742600	413661	691388	143514	176273	356506	195923	196453	445875	150081
144749	186586	115255	168570	99296	495255	154619	288618	99204	83091	144023	95761	582516	185179	600229	146207	114602	213105	157098	254718	124580	94232	296336	289855	314855	313437	99103	161820	143648	209948	108611	122993	169583	662575	274673	105719	98548	163259	185019	121492	747558	420253	706575	148691	178180	360272	198613	201983	469258	154823
146670	189882	118755	175046	101546	504457	157406	280211	101744	85586	150229	96708	619932	214077	614781	147077	117485	215608	163175	260700	124667	95700	308924	297332	317295	321125	101692	162805	146075	211675	110294	125177	176791	673520	278926	109974	98645	165630	185157	123474	765950	429736	723169	149336	184133	369591	203683	205352	475873	155370
148842	188089	119756	179516	102742	534877	157139	288916	103549	87990	148859	99792	612552	217919	622402	149243	119390	222872	164519	265977	130907	96620	308933	298156	322188	325559	102467	165439	145307	215032	112015	128869	177326	684753	284445	111399	100592	170454	191225	128737	774353	438518	730333	153907	188400	377043	207768	205329	475078	158853
147549	199533	118812	174282	100546	501883	153932	303383	99920	82668	148229	94327	570601	210079	606205	137500	110574	202571	152195	248311	120886	88958	286230	277257	295342	296733	94286	155723	140411	197091	102916	119604	165227	642207	267957	100665	92411	156585	173339	124440	755524	431603	717900	149251	181057	366569	200202	202259	456699	152907
138816	183204	110629	166354	96869	472584	144324	261449	94716	79836	142873	91973	569598	193231	577421	128450	102885	192001	143818	230389	112263	84745	266581	262986	276205	280820	88666	143545	127719	184895	98322	111706	151153	598579	246168	93451	88917	147893	165802	116956	723257	407234	668108	138703	172178	343431	190459	192460	436707	136112
130338	158871	103626	155043	86307	454397	133371	235587	89030	72769	129564	83670	495965	183172	532763	129116	104270	189839	141996	229645	111069	83321	265368	263619	268700	278021	88215	141787	134578	185447	94909	109638	150316	589749	242486	95156	88186	145333	164264	109233	666828	378989	625636	131665	159833	322860	175549	177205	401647	135723
128434	167461	103387	151379	86409	435921	132043	230957	86564	72646	128076	83090	508887	177478	508090	127383	100786	185975	139088	228664	111406	82400	264393	254304	269479	278728	87486	141106	127621	182257	94653	107851	145092	584124	241840	92332	86047	142729	159394	106522	655742	375456	618863	130860	156380	316009	174531	175207	400216	133301
124579	154096	100785	144476	84317	438052	131098	237930	84448	71687	124072	80057	484557	157653	508284	122569	98434	182343	137703	221320	106028	78809	251936	248727	260331	265177	86102	135566	123329	174663	91493	105200	142339	563280	229705	91167	81924	137409	155450	103881	634805	359726	600841	124691	151697	307429	170230	167005	383082	127963
127978	157410	101918	151434	87597	432275	132674	250436	85835	72009	127116	85534	515795	173258	521906	125084	102122	186746	135459	225090	110232	81453	259027	258093	275231	274655	84891	140719	129691	182267	93993	107583	145875	584224	237523	91724	86185	142430	159033	106320	651589	343847	623129	129855	157230	312291	173302	174752	390142	131547
128949	142043	103255	150796	87809	432445	134498	250326	87686	73449	125781	83372	497612	162046	523952	125083	101002	184885	140052	225829	109217	83425	263566	256872	269411	274268	87268	139398	134231	181921	95100	109197	147112	581689	242172	93616	85039	141482	160338	109407	658267	370946	618339	128208	159430	314396	174839	173640	391269	132683
122827	142666	97424	146640	86575	414580	128963	236745	83110	70663	121709	82067	504529	169381	504114	121425	97415	179580	138745	219744	107994	80370	253207	246363	261025	264620	84638	137635	123876	175489	92181	105976	139457	560420	229788	89052	81256	138321	159747	103113	635536	361540	596997	123929	152036	303316	167282	168850	374900	127839
124768	151101	99334	146823	84980	438486	130311	238392	84990	71632	121350	83270	495567	153156	512290	124848	98130	179994	136285	219343	107245	80164	253799	248882	265730	269233	86039	136403	122019	178047	91116	107418	140041	568675	231734	90489	83743	139478	163098	105131	635638	364876	595412	124686	152215	306197	172271	168399	378761	126672
125853	151477	100329	148364	87010	429019	132404	237970	86140	72868	125780	82139	497675	170818	494031	125257	101654	182089	136578	225038	109379	83597	257758	257520	275027	271266	86584	138602	124808	181746	92711	108965	151347	573903	239752	91764	86370	142327	167119	107439	643999	370432	607770	127732	158788	308224	173380	171802	381770	131460
122785	169205	100456	145366	84291	434918	130494	239107	84658	70098	125228	81090	500393	150587	508992	129441	105848	189408	143889	233748	114061	86051	266148	269940	280692	283109	90085	144876	136160	187162	98339	111897	148747	598342	249069	95170	89133	149176	169625	111124	669246	384678	623709	133542	162987	325485	180722	180322	406851	135122
131610	183329	105870	156058	91425	448754	141429	253400	92373	75674	135060	87041	555936	170543	548628	132110	103387	194623	149686	234914	114128	85721	275361	272568	285492	288391	91983	146318	133484	192570	98934	112299	158448	609402	252092	95686	89612	151824	170711	111576	680917	390358	637628	137194	166884	330549	184338	181366	422678	136939
135279	162187	108572	161239	92561	476207	139473	271342	91949	78437	133979	89331	548968	171271	556229	125646	100367	184687	136985	225693	108847	83721	260521	258363	267765	273504	87739	141560	130828	181294	94001	107566	144927	579060	237533	91486	86666	140834	166492	113092	687804	392997	640684	135354	167773	333368	187826	183494	411698	139261
130173	176089	103980	151029	87530	459013	133808	249386	87633	73999	126604	84112	526715	174314	528244	127909	103037	188434	143639	229386	111584	84065	261485	265297	275549	278742	90397	143008	127349	185320	95144	111331	154150	595765	243651	93117	88208	144614	165787	107386	656675	376572	617936	133516	161631	319076	179848	174275	390147	133472
120981	169288	95738	144383	83066	425097	125392	239410	80575	69289	118875	78159	462619	165723	490780	119405	97047	175175	133081	214701	103814	78223	247805	244733	257079	259658	82199	132782	117933	172145	89727	103984	134579	550071	231392	88123	80800	136843	155793	101134	612159	352199	574614	121679	148875	297223	164518	163813	364468	122369
127532	143721	101219	149422	87736	429721	132242	262245	85357	73809	126170	62364	501562	170315	521053	124973	100324	182988	138945	226816	107690	81028	260673	256361	268065	270386	86892	138767	133592	181935	94147	106412	149416	576415	242007	91069	85308	141645	162259	106575	645713	367768	606871	142536	158230	311926	173971	172794	379546	131758
124294	164967	97692	146364	85801	434726	127434	248719	84050	69983	120408	56908	484706	172302	498649	120757	98249	177593	136680	217591	105476	78479	252645	247874	260121	261240	81784	135426	122480	175023	90311	105310	143393	564450	232440	88291	82052	136056	157017	103151	620202	355832	600547	121148	152159	300529	170115	166149	358474	124976
130655	156076	104354	155763	89187	458578	136702	258761	88920	75629	126127	64006	519815	153926	527378	129890	103647	189480	143933	233989	111421	84158	271294	262233	280490	282942	89234	145767	129492	186789	97200	111693	152290	593931	246769	95012	87778	147219	165905	111364	662044	374706	633404	129576	158867	325138	177664	173470	392467	133986
136569	170963	109839	160927	92480	488799	141691	278399	93773	79941	139106	85723	556171	180499	561312	135244	109188	200982	152464	240358	119791	89052	278264	276794	296634	293155	94376	148096	145108	196091	101621	115344	160880	623884	260944	99756	90494	154529	174732	115753	690095	393332	673880	138951	168592	333409	188845	184058	402858	128310
141058	165173	110715	161728	95209	490961	145628	273914	95039	79261	136431	91833	535441	190069	546519	137742	110582	201569	152011	244711	119297	88501	284877	275597	293121	295188	94926	150652	138526	197577	104013	117871	161247	633216	259936	101385	92698	154472	176184	117261	698902	396017	674184	140256	170389	342406	193024	187442	399141	140127
139472	188487	110846	166357	95375	492854	148564	269895	95715	82233	139798	92181	569742	175346	554385	139984	112934	205695	158965	250465	121269	91303	288124	282628	300674	302729	96859	154449	144205	203700	105772	121663	164678	638677	266760	103667	94128	158111	178819	116940	712721	407100	685748	143281	173269	339855	192492	186623	315567	141403
145208	180228	116740	168599	98183	509927	150403	271025	98843	83827	142429	92002	576772	179343	591825	142774	115023	207466	156013	254359	124538	92664	293649	287135	303948	310797	96455	155631	142422	205898	105521	123548	166157	650529	271383	103355	96641	160419	181616	122450	725147	409346	708479	145258	176222	343373	196622	188340	324880	146673
148991	172229	120721	180501	101983	535183	158633	286564	104150	85708	148247	97914	618872	184250	620934	148961	119497	217596	169131	268968	129539	98798	310568	302125	326157	323615	104578	164768	155641	214215	112800	127940	166730	682149	285741	110061	103374	168537	189337	127158	763995	431549	725630	152800	188798	367647	208032	199889	340624	152574
151122	206069	122305	178668	104675	542853	156473	286086	105671	85932	151121	97556	599546	191107	605124	150425	119905	222507	164133	268365	133759	97818	314190	309319	325612	328783	104250	167140	156237	218321	113356	130284	178339	682146	296231	109317	103596	168797	193678	128554	766011	410459	742509	152865	185436	373722	208841	203427	341769	153941
150541	192812	120644	178250	102787	540645	162405	279417	102398	87189	151666	99585	614949	191153	594681	151002	119885	220789	171547	266622	128670	98450	312836	309181	325752	326676	104240	167578	152196	217938	113310	128740	176474	689680	290965	110670	102117	167840	193430	127508	771673	432481	732889	152937	188289	365666	209388	202092	338654	152615
150103	204627	120269	177907	103457	533793	157854	285569	102665	86340	152263	99856	607375	193838	618799	150511	120377	220766	166637	269019	129455	96414	313585	305193	317277	324213	102670	166420	152447	214944	113005	127496	175789	686874	286492	111018	102490	166782	192004	128422	764070	422283	728196	150454	184395	365780	209690	198820	438728	149130
152244	209499	122756	179157	105725	550967	160587	297668	105602	88236	153633	102062	617674	196652	606737	152686	122718	222733	167566	271507	130063	99550	318890	311650	328516	329649	105003	169926	161053	219788	113101	131282	182232	691744	292922	112197	104557	170710	193787	129994	773303	444066	742708	153764	187247	373102	211399	202835	430160	153714
154292	204914	122010	183156	106692	551362	159413	293625	106767	90152	155083	101230	631664	197031	613834	151636	121528	219986	171324	268973	133233	101564	313121	309873	327655	327771	105376	168623	158715	221336	116637	132290	179604	696820	294654	112485	104163	172555	192990	130278	775448	439956	735739	152452	190031	373824	210221	201825	440203	143887
146678	189035	119843	176326	102801	534226	157257	282012	102688	85056	149657	98523	619565	203687	609399	148133	120995	222780	166177	271567	131165	97649	312976	306614	321888	323574	104683	167996	151903	219915	112720	132434	175042	685802	287443	110951	103502	167279	191958	128627	765012	436269	732792	155419	186873	368799	210231	199315	433790	152974
151627	194696	120741	181074	103787	540934	159771	284360	104496	86872	158252	98192	618888	192958	618947	149842	120361	219580	161875	271872	131331	98474	316736	308810	321008	324679	102667	165349	149203	217760	111969	128681	175238	689064	287389	107810	102940	168483	189301	129775	756055	429445	727386	153028	187226	365556	210448	196304	437057	150512
151911	208531	123058	181458	103894	540863	159174	285764	104046	87961	157924	102306	631333	192724	601500	153266	120754	221858	164018	271519	129243	98266	314735	307858	324376	325289	103005	165102	151852	217811	113564	129868	178262	686304	292899	111516	103009	171015	189973	126647	759105	432539	720888	151974	185140	368147	207741	198084	429908	150686
156422	200122	125304	183857	107827	553030	160597	295613	105873	90211	161547	103321	636708	192932	626784	152142	120400	225764	171426	274040	131849	100804	318012	316278	331019	330492	105695	168065	154478	224105	116922	131712	178625	701483	298186	114673	105420	173533	193182	130185	759193	426730	719544	152528	188799	359402	207395	196612	431786	150827
154384	199213	121455	183194	106150	546773	159138	287754	104421	89065	155291	102474	620187	194876	602309	151791	116640	223338	165679	269841	130754	97960	286075	303784	329443	327200	104214	167178	154628	215577	115575	128772	176155	687691	285807	110818	103194	167977	190176	127866	767262	426532	720517	153045	188635	369166	209493	199425	419995	149509
155148	198196	124661	183655	106920	547420	160753	311696	105482	89077	154795	102637	646300	212614	633511	153927	120754	223982	171957	271438	131483	99938	312557	312109	328980	332352	105691	170537	150666	219481	116583	131867	180900	699814	291011	112328	105765	173148	192741	129532	765670	437822	731784	154228	189748	371708	209796	199391	434590	152326
151861	195408	119994	180546	103830	536607	159484	298777	104088	86405	151546	73344	628910	204157	620087	148117	117816	220325	171618	266327	127230	99006	311020	307125	323174	322247	103215	164112	151499	218834	113356	129723	172423	683156	286221	110491	101910	164439	187299	126945	753265	424290	715773	152438	185371	362051	207513	195516	415604	148564
157773	208879	126868	181462	107019	559154	160203	311432	105449	88765	159353	103339	633901	213653	627624	151360	119276	225812	172141	272338	133426	100477	314308	312862	324848	331709	105465	170601	157848	221822	116374	132919	179314	700279	294996	112920	103081	172302	193445	131240	772151	441382	739337	155701	191343	372162	212077	201438	430350	152603
159128	218751	128856	189767	108980	569678	161549	306848	108330	93557	165962	105947	626432	217418	649423	157282	127253	231020	168764	279890	136543	101005	324354	320519	339315	338857	108507	174547	152630	226655	119876	135719	181087	710547	300033	115423	107766	176566	198876	131929	783532	447113	744377	159461	193623	378014	215215	202747	429529	154999
152605	211765	123327	186429	106668	555201	158038	288140	105922	87977	157926	101393	626427	207201	630246	153808	126096	226798	162765	273071	131152	99855	316871	311060	328699	331384	106460	168101	163085	221587	114668	131421	176180	693320	292089	112252	105025	170742	192447	129244	766926	433593	722845	156788	189266	367090	213234	198161	419379	152064
153817	218121	124562	188041	107282	565239	164752	294130	108707	92482	164359	103007	622347	196550	621490	155583	125782	230110	172619	279103	133948	103287	324067	318522	337403	337867	109223	173207	160013	228343	119560	134193	181761	709234	300573	115980	107069	175476	200347	136680	798432	448684	761363	160630	195987	380586	218666	205926	436630	155183
153446	220377	124349	182904	106622	557412	161253	301191	104314	88783	158985	102378	635965	203907	635376	155333	124546	224392	167866	276606	135222	99385	315643	311973	330900	333452	106227	167436	152520	222166	116451	132363	175329	693695	293401	112665	105364	169876	194698	130098	757203	429029	733504	154403	187753	367724	209157	195703	419442	148457
154918	207079	125366	182483	106112	550673	161326	295493	109098	88689	161205	101915	641594	209590	639945	153843	125131	224662	166672	275158	133096	100643	317716	313033	334188	330266	108322	169113	162246	221041	114428	133225	176812	695343	295763	114467	106036	171163	195012	127707	771484	437637	724872	155085	190467	371349	215858	198826	421042	152949
157578	224404	125750	184456	106329	556894	163284	301708	106205	88745	159686	102743	643827	191912	637324	151748	127018	227824	164261	277149	133067	100549	316303	315487	334561	332596	106416	169625	151765	222565	118585	132885	183512	702842	295069	113867	106769	171162	192989	129540	771442	440437	737065	157329	191301	371633	211260	201507	417467	151414
155826	214306	126877	178611	105327	546730	157659	286518	109235	88979	157831	99049	627187	202440	632541	150972	124308	219809	169095	277160	132035	99613	277721	321734	334286	321886	104835	165540	155564	218326	111035	130379	186055	688852	291175	110773	102462	171446	190793	130271	773633	440884	728412	160276	192860	376398	210861	204087	419150	152060
157595	219028	130066	184058	106560	551821	159921	279516	109490	91364	157589	104609	629447	209995	623127	153478	121303	224607	171668	278722	133643	101184	304743	328153	336371	331785	108245	169808	159698	223551	113741	133867	178015	703600	298443	112009	103424	176707	195207	129047	769980	438834	728858	160870	195243	380650	216109	205060	405445	152768
151588	216185	125345	179295	104972	536348	159107	282162	109458	88033	155032	100306	616307	205852	629871	145918	115836	216148	161100	271673	131606	97956	293594	315754	332386	321493	104271	162897	145849	215743	109877	130670	170019	684303	290445	108951	100367	173064	187821	129385	764577	431959	737409	157573	194260	371060	213033	199428	412304	149913
156001	221056	130687	185699	107128	558318	160233	291805	112410	91912	158499	103674	643945	197031	638835	155378	131906	226149	171430	277498	132982	102659	306111	331950	343977	315991	106549	168637	155935	222616	113376	133226	177708	708301	299283	115881	105407	180619	193787	131793	786722	441738	743215	163355	193569	377939	215444	206339	406532	151650
202635	286464	167747	238976	139083	711147	208975	378058	143809	116554	207143	132777	779918	253310	833770	196780	169354	288185	217317	363252	173114	133717	389097	423211	434455	401019	138170	220789	197304	282281	143043	175735	222072	906157	386149	148004	132193	227465	255999	171275	996304	572001	931159	207313	247856	489567	282265	258557	527838	196498
200052	250418	166251	238416	140263	706266	207867	365414	141690	117000	208224	132764	777156	253328	805530	196688	167983	286785	216394	354278	172960	132454	383327	407996	435876	425177	134358	216868	194200	281967	142142	173481	216326	895435	382724	143705	130468	228901	248906	164751	985203	563445	920597	204869	243129	481242	276850	258367	518861	193032
197587	259291	166995	235692	137196	695679	201701	354892	139412	113904	203569	134007	794488	246850	800420	194129	167295	283544	214289	352339	171471	129273	377031	411764	429423	388016	135475	214907	197731	272701	142444	169617	218702	880155	376805	140416	126983	224393	249733	166460	974274	552967	909621	200581	236393	460531	271597	250336	516266	190359
188755	262816	159079	228833	132927	674827	193050	353960	135484	110632	192665	124029	734751	252423	796570	187959	161134	271092	206254	339265	162954	123442	362073	396095	408588	375836	128543	206489	192358	263203	132941	165415	206801	863211	367087	134437	123316	218054	237209	156936	943227	496369	874533	193190	231559	449182	265624	239484	490165	169993
188388	263399	156798	226285	130111	677308	191284	347696	135229	109554	198251	124675	750776	240739	770627	189018	158860	270486	200737	339411	163095	122690	358905	392497	417860	397096	129241	205163	181985	263164	133921	158718	203832	851242	353574	137130	121750	215387	230436	159548	943545	496621	867878	194313	228752	445719	265583	239169	488605	180568
183540	237267	155722	220152	128290	653555	186287	343225	131523	108211	187771	119860	722082	237397	748513	181976	138707	262375	199673	327647	156407	119821	344807	383106	393094	363750	124877	199875	184446	252916	131955	155957	203638	835236	347513	131052	119542	209361	224583	155541	905928	507413	840286	194328	219305	424564	256231	232837	446160	166398
179461	234096	150777	216009	127467	643407	180887	337016	129562	107157	184118	117903	714195	232438	738056	177525	143602	258756	200259	322062	155065	116787	338403	375663	389515	363058	122192	194729	181207	251450	129084	154586	195417	823920	341395	130758	116768	202241	227932	152238	889629	473385	824858	185687	215089	422766	249898	227216	462653	166795
177463	237460	149715	215811	126358	643147	184567	324596	129048	104386	183098	117687	651586	230751	749561	177736	145316	256913	196508	323603	153523	117297	331448	371422	389703	359566	119762	194150	178073	249847	127803	153766	203021	804283	340957	129061	116237	202720	219306	150880	888578	462596	831297	185400	215087	427368	248225	223953	431893	162462
178279	231463	149138	215545	127841	643444	181475	321955	128255	102897	186597	118209	688982	237181	725601	177934	142396	257464	194866	317448	152911	113979	330543	366552	383366	352404	119832	192828	175235	247190	127292	152726	202756	796796	339909	127926	114715	200664	223728	149598	884795	457686	818091	182528	215880	418189	247676	219873	449530	167638
173083	242754	140988	207939	120597	618173	171187	310201	122381	99921	177061	113147	692113	223005	722599	169076	137231	246229	193954	306980	146591	111739	322201	358971	370567	337609	117314	186786	170555	233695	121476	147770	193519	770534	329572	124034	111588	194715	209616	144361	843298	465547	798016	175125	207658	400565	240351	211216	416136	160479
171865	233112	142207	205934	121304	618784	175048	315151	123720	98737	176300	110727	736318	220097	721780	171718	147144	247655	193646	310942	147447	112087	321027	354551	371355	343468	116170	186448	174115	236349	121701	146145	194593	775948	334880	123605	111167	195698	215188	144681	848062	445549	791072	175758	204108	396713	236755	212007	433761	161019
175287	222468	144583	207731	122852	624275	174721	298972	124389	100015	178240	113099	681225	220910	701865	171913	142011	247300	197274	308660	147302	111664	321813	357384	377936	348420	119627	189217	166944	238166	123753	148817	194641	780910	329588	124902	112364	194475	220172	145685	850630	455073	793293	175412	209075	400533	241084	216088	423643	160508
181018	244692	148365	213485	125767	642010	181742	316058	128571	103306	186122	117212	712412	227072	744535	178233	145014	260414	203692	323358	152003	118584	329064	371833	387473	359630	121797	194566	173817	248597	130745	149633	202351	810962	342825	129113	117417	201943	231741	149252	873491	472146	818181	184925	214377	416572	249678	220974	420601	171400
188929	238870	156763	226620	133614	673444	195023	335748	137117	109918	196929	122723	746685	244537	787990	186253	160528	269222	214209	336737	160122	123289	342249	385797	406488	358876	126965	204497	193582	259512	132816	162236	208851	835814	355225	135403	122968	207923	242012	159232	913776	484597	863548	191552	222586	433325	259126	231393	470092	174352
182825	220087	151717	216966	127979	653715	187942	316788	132113	105520	193878	89827	723502	236793	757002	184108	159285	271067	219331	339185	160714	123306	376078	387652	407177	378907	128169	202551	179909	259785	133675	164218	211264	839812	362625	135792	126248	211190	240623	156615	887908	468861	829096	187559	219021	410921	252258	222361	433920	171385
188157	254917	157006	223878	133741	678749	193639	349694	135398	110361	195492	124154	729934	236472	775172	183711	161116	271987	213517	335064	161722	125436	376331	395147	405846	382217	130123	206081	184769	263294	135453	163252	210591	837862	357028	135774	124683	210938	232666	155013	908952	515690	851487	196222	230994	424527	262546	235219	456869	176080
189290	241936	155374	221515	129017	676843	189057	350318	131749	109573	191110	124120	748273	245454	768105	179608	158019	269409	205954	332021	162205	121862	376707	385958	412564	374137	127226	200373	188793	259295	133523	159711	210236	826056	352565	134236	121329	205601	227862	154833	897164	507650	846928	193316	227237	418286	260343	227830	440260	165847
193915	237437	158013	229276	134189	703776	195368	347612	135392	112470	201424	127845	774077	254553	783114	186194	146910	277697	221587	345118	163419	127924	387968	399327	415458	387428	129671	208275	184423	270710	138808	164921	223412	851458	363142	138781	127219	211202	237950	163524	914041	524454	863894	200459	232264	426433	268685	239651	462039	170946
197496	258169	162666	234580	139754	708927	199128	340596	138489	114908	197089	131078	764724	265148	789691	190646	163337	285511	229277	350966	171267	127799	393431	401906	416589	393574	136391	212683	200463	278134	141783	168146	224243	864482	374015	141688	131252	213544	242265	162976	929906	534579	869984	201382	242164	430291	277608	241386	470014	160946
202086	272376	162987	241983	139539	728432	204472	371264	139122	115702	204752	101199	816811	276467	801622	194642	167085	292958	229205	354828	172705	131464	405699	409988	425140	406823	138962	216482	194959	280703	145265	173823	229565	875262	381406	144959	131870	217702	246990	167044	938058	541437	892675	209895	243189	435074	278523	244314	458798	190726
197334	269929	161831	236566	136856	717615	201414	372687	138283	115746	201369	131930	786315	271931	794235	193769	165344	287297	214095	352352	170766	130793	402913	405814	427777	402790	138945	211939	189424	278883	143367	170411	227397	876406	378895	143172	132720	215705	242938	165569	930797	536187	879280	201034	240595	429491	274100	239696	465012	189864
201246	263100	162889	236715	138788	715008	204223	353288	137762	116869	208543	129925	745190	245166	794721	195294	163902	287768	227195	355641	169910	130052	403037	404571	421956	403912	139050	213532	197422	278895	143473	170563	225826	866483	378263	142821	133113	214744	251054	166843	929227	499229	880848	221241	240104	428497	272702	239995	455832	183821
200728	256004	161090	237398	135946	715897	203777	344831	136236	115440	210384	131018	754908	243678	790005	195031	167877	286316	219114	354797	168594	129232	403942	401333	425340	404389	136820	211160	204903	278395	144093	169345	225969	867540	373654	144853	131859	212700	250160	165188	918470	500781	872045	201087	235075	430959	276744	238640	443601	190887
203388	264423	160692	239491	138274	717835	202778	347157	137494	115123	205216	95884	728223	242633	782678	195969	164174	289601	223219	354461	173021	130349	406615	404228	423905	405648	140381	215235	197077	279358	144637	169879	227960	872903	381266	142289	131253	214368	250531	168557	920917	506228	871449	208753	241421	418532	275809	239181	463927	174423
201658	256727	162228	235910	137705	721826	203449	354122	135847	113758	208450	132894	784410	246989	796516	194516	165645	290049	219006	351584	169154	129307	405837	397423	418379	401233	138483	212158	195379	278670	146465	167585	224599	876580	379450	141432	133022	212103	250633	167132	908462	529930	869241	200276	235370	424674	274268	236122	431199	187477
202476	256181	162094	240383	138163	721810	205131	338243	137227	115859	209933	133412	789192	250068	794514	198272	164544	291170	221472	356148	170807	131294	410264	403246	425297	405245	137066	213602	198916	278925	144423	172865	226350	867914	378903	143245	131650	214417	250008	168056	916640	500684	864967	216700	235872	424694	276055	235745	459682	184635
201563	262052	162163	239438	138098	717702	203412	322358	134846	113596	207320	131289	778615	266910	788540	197855	164948	289000	223527	350769	170548	127603	410975	395841	426092	403042	138258	212837	192799	277513	145526	166315	221965	867534	374008	142467	132539	208807	251139	166490	901709	527423	858497	231550	236755	416875	271345	233813	445866	183115
203109	263532	160674	236302	137945	721625	204243	317361	135092	113703	209143	129295	747642	248479	790510	195965	164338	291920	222420	350285	169277	131505	406627	395663	422746	399979	138313	212338	203382	275041	145135	167376	224491	865905	381992	142385	132740	208437	250777	165887	903511	490439	864055	200307	236740	427277	273341	232103	437125	182212
201304	265533	158826	239684	137419	719582	203028	322503	135996	112453	205772	129315	779407	235626	768966	197954	165357	288883	223642	352178	171059	129151	410263	393032	425396	398669	136758	213074	201538	276093	144217	168299	222872	862733	373724	141986	130715	208279	246452	162516	898694	489427	864535	198574	235821	425263	270729	228076	442328	186412
201033	272124	159001	239329	136530	717301	205206	322432	135274	117452	206060	132170	764714	258847	764821	196667	161747	288223	221967	349919	168464	127357	409107	389466	415059	391730	136926	211899	201358	276102	145712	169859	223202	860523	372634	140588	131186	207379	248876	163005	900021	515299	859530	225838	233048	421756	273249	228778	436276	179222
201368	242913	157813	239838	138211	735757	202555	315201	135842	114565	205279	131574	771557	248021	795606	198520	167740	289690	227879	354139	170227	130824	416975	397772	421448	394085	138888	213690	198791	278346	147830	171874	224171	877722	382780	144011	134455	210406	249056	166798	907445	522602	862568	217517	234988	425587	275699	229696	437812	179406
203374	276840	158993	244087	138308	733069	205684	317403	136960	115844	206895	112682	771289	254134	798227	197386	169227	291605	221670	360675	171993	129124	421554	396864	415009	399323	136219	212333	197008	275257	147560	170629	225177	874724	376209	145102	133986	210403	251658	166516	907008	514461	850038	201810	240162	422430	274552	228417	440542	190834
203326	259786	159502	243346	137217	730787	205156	315634	135833	113658	208190	132990	777470	266617	797143	197191	166598	289853	219368	355556	169559	129081	420367	395651	423998	397709	137739	212992	204401	280518	147763	171720	226063	870774	380463	143562	132411	210515	246924	164511	909569	489850	862564	200555	236364	421674	277247	227487	430966	184063
197433	254942	157862	232658	134466	716241	203494	313112	134399	112804	200475	129357	777202	267908	759370	196519	162951	281259	215010	347780	165474	125370	409866	384613	412268	384884	133747	205172	194248	272085	145126	166541	217913	867515	369234	140564	132156	202875	245392	162258	880457	471926	844367	196383	229721	401692	265894	222249	417895	173458
204309	274040	163189	241668	139884	743488	208788	312583	138048	116211	210193	134723	806274	257074	782446	201173	169533	293164	219781	359069	173480	130392	425468	396199	424729	392166	138716	211073	198898	278927	149881	172191	224434	879992	380706	144240	133716	209549	248891	166307	904144	480884	857385	198979	233632	424830	278752	227820	430576	188180
206403	281349	162713	248764	142422	751593	210313	324288	142609	118464	209957	135780	788376	273079	816360	203366	171343	297807	227009	362430	179113	132911	431890	400646	433964	422734	139208	215804	213770	287436	153138	174809	226538	888647	393903	147764	138270	212171	254290	170510	917009	516632	863482	226378	236545	433236	280654	228907	433868	188409
203277	280389	163496	249904	138844	751451	209846	319904	138154	117804	210554	135620	782040	275667	817670	204682	173526	299078	230674	365101	176972	133292	431077	399027	434642	422711	139102	217572	205916	284173	151373	174395	229891	890745	387208	149756	138093	212125	249308	169106	922396	522549	869199	205259	240045	430112	281020	230214	436240	189857
206691	274965	164744	249580	143672	749337	211041	323300	138778	114852	215523	134181	806152	280072	798811	207983	171901	295904	227116	363722	177505	132478	429166	402486	429246	423198	139805	216211	203114	280543	151287	174525	230022	888729	393402	149929	137792	213871	249144	169656	918490	492700	872324	203896	241745	427610	283408	229991	437075	186930
206917	273448	163995	251793	142164	753292	211001	314487	142135	117526	209698	135748	783940	292084	795291	204815	172260	299803	235259	366582	178358	133568	431776	403279	436853	403382	140674	219050	213517	287106	152525	176688	226007	885857	392107	147715	138763	213015	254714	172824	917048	517969	867575	203819	245363	429442	282958	228726	427938	192902
197370	248562	157822	239540	137666	725396	203623	318224	135394	114075	206406	131475	772973	283226	789150	198597	165825	286924	229031	347819	172345	130023	412862	386612	418270	384986	134878	208204	201323	273242	145816	168936	218668	861242	375680	142291	133383	205173	243683	161465	879456	497928	842949	196630	229610	406940	269550	218867	415352	176682
195031	252455	154325	237957	132054	711311	199848	321558	132104	113767	202083	129851	741037	260830	777529	193233	164490	285302	215219	348965	169308	126718	407871	384497	420285	383653	133378	207917	203625	271415	143839	168314	212810	861291	368068	140537	132355	199449	240093	162078	867336	494396	837318	194831	231802	406530	269674	218026	410116	177604
192642	265267	155977	232957	134941	710846	197993	308616	132369	111518	200092	129157	765041	253130	776818	190925	160278	282346	212122	347718	166375	127367	401768	382255	412163	378386	134072	204623	188251	269550	142433	166000	216254	853463	366420	138672	131330	202100	241713	159628	866085	490696	826031	195594	230925	403239	263808	216373	411300	174683
197112	259041	156091	233989	136568	706645	198868	324246	132837	111695	197305	130452	764942	251457	771014	192882	161287	282001	219504	345667	166500	124906	402864	384323	417015	377696	132101	203962	198836	270513	142365	166400	217732	866296	372053	142043	130390	199653	241657	163441	863293	494523	832564	196901	230545	401193	266525	216174	407693	175497
198884	247022	159443	232228	136718	696409	191118	329494	135330	114600	200993	125037	725633	243572	750499	189720	162898	279861	211619	343022	166558	126215	375462	391555	417414	392689	133309	204824	193305	272406	137891	166767	218527	861038	373073	139283	130377	201482	237101	162427	851327	483045	839716	197446	234319	406577	267467	217926	383755	174450
198328	259324	158198	234824	134711	702263	198913	332354	133580	111152	201247	128366	787400	251830	773355	191746	163959	282063	218595	346977	166927	125673	396806	390189	415681	378396	134552	206231	197203	272125	142588	166046	214901	866071	371201	140186	129787	204088	239246	162569	863475	471971	835738	199392	231674	404584	270401	222705	415564	169959
202051	262675	163237	241452	140324	725149	207091	331439	136850	114333	208872	133663	777862	263828	800723	196118	166709	290937	226329	355080	173977	130121	404632	399147	424373	390885	141288	213065	194399	277505	146175	170296	221017	884100	378198	143416	134466	209323	245363	166023	885639	505789	849019	203150	234990	415088	278846	222813	409523	174946
206719	269395	163860	243447	138785	731745	206541	336501	138308	116370	213737	134932	750569	248555	801540	198533	169191	294305	227557	358855	173988	133077	414452	402131	431302	395437	140026	215240	210322	279452	146948	174047	221468	887053	384606	143858	135229	209687	249935	166714	892481	509543	857016	204456	236479	414756	277626	224749	412738	180906
211203	276304	165105	246260	141434	746427	212627	337068	140761	119793	215286	136243	785406	251488	821548	203064	173761	298543	231150	365822	178774	136424	397744	409854	445344	407183	143530	217861	202355	284656	150199	174887	226171	900763	397060	146502	135827	214604	255022	171376	904251	523192	867737	219830	245767	424531	286080	225688	415987	177709
201940	263000	161239	239930	138702	724406	206102	349283	139007	115697	209306	130730	755896	247569	791243	197404	167178	288251	225536	357259	168906	130153	406932	396424	421101	391937	139709	213322	195846	278465	145421	174041	219107	882926	383468	144459	129794	206523	244374	166905	876550	476166	844455	202072	236983	412891	273782	221320	409697	179160
208485	243827	164451	244328	139803	731964	209473	361268	140162	116607	208973	133827	752260	247549	806376	200066	168437	292139	222570	364290	174180	133040	411259	406395	432761	400801	141187	211456	206454	280860	145149	172226	224456	889352	381022	145232	136635	210533	248841	169801	890544	482720	855657	208425	240154	419244	281780	225236	417413	175562
205220	256606	164649	244560	141181	733401	205169	350482	139974	118320	211738	100598	788897	247530	785600	199812	168483	295481	225860	359968	172803	133623	412232	402665	427809	394410	140623	213092	198384	280873	147213	170670	222062	887054	384721	146172	133659	209245	249391	167813	880683	479187	842853	202921	238132	413243	278090	221412	412162	175323
199347	258679	160082	238129	136412	709865	200347	345789	135309	112937	202718	129927	747449	236675	763574	195087	161768	283828	220140	349887	169641	127886	402454	390703	417827	387838	137547	207372	192588	272786	142631	169930	214484	865120	375523	140428	131096	202670	245957	164488	863240	466613	825947	202213	235972	409078	271919	213243	403161	170300
193110	245941	154001	226581	132814	693958	194588	334536	132532	111120	198440	125247	732202	243659	767112	188973	159568	274273	211890	340616	160947	122418	387692	379078	408726	373684	133849	200950	182564	264868	141208	161611	206122	839770	362796	138217	128502	193809	235869	160909	823987	441791	802459	192332	222045	385037	263854	204428	379111	164982
194629	254706	155845	230482	134871	698081	194967	332933	133751	112773	195592	126385	716124	243342	769590	192627	159669	278878	212986	342509	166232	125231	389019	382188	416370	377706	133857	201843	192080	267035	140636	166516	209828	846628	366295	139089	126686	196513	237780	160035	829838	451272	814830	195055	222221	390535	263893	205680	385093	167613
189921	240216	152026	222374	132181	674974	189195	337555	128608	109182	193211	126269	756056	228392	745030	193115	164520	273746	214732	347282	170534	129895	393163	382901	410678	380026	135318	208200	194727	271292	143490	169372	210732	857570	368131	138688	130597	200969	239607	162497	844953	458662	825745	198588	228154	394207	269071	213617	389271	171952
190158	229403	152649	223300	128157	675727	191099	332557	129090	109744	187789	122645	704179	220453	751490	187689	156561	260068	202591	333484	160755	120498	378440	371332	400175	368302	129451	196037	193075	262380	136566	160892	205030	834099	352609	134897	128351	194242	229250	157042	811076	436590	775137	197869	217227	376397	259520	201101	368249	163716
146938	192933	118540	171007	101116	532080	149912	258352	102006	84114	149694	98300	550671	178136	590688	144663	121130	203009	158600	257244	124025	94814	296483	288408	312412	300869	100253	153501	141889	206513	107867	124793	159516	666629	275297	104464	101639	151077	179922	120701	630844	342489	611998	150167	171254	292000	199541	156623	284163	123481
153566	199202	123829	180578	105444	550622	154408	281301	104937	89054	155612	101206	574355	200047	603454	149891	128736	209713	165485	271509	129311	99013	310859	298907	325339	320100	103682	159662	150672	213979	114415	131330	169123	692481	292698	110732	102693	158645	190117	125049	657270	356436	637887	154378	175949	307909	209968	162640	296073	131629
155975	206632	126886	184683	106765	562338	156800	266594	108930	90095	158534	103984	633648	196924	629549	149785	128565	212906	168944	271037	133237	100595	311131	304827	327966	319073	104500	160771	150880	216827	112143	130755	167788	699876	292626	112422	104092	159256	188226	126833	661098	358580	639221	155660	178705	309494	210321	162717	302140	132629
162633	200266	131802	190877	109779	585945	165419	277388	112097	94212	166060	108321	625822	202706	632045	157986	132574	222056	174324	282118	136411	104369	328640	318557	350711	312167	109374	167446	158989	224318	118994	137147	174729	733503	306200	117342	109885	165878	196838	135853	695937	377058	676287	163028	185147	319362	220822	172862	311498	137590
161776	206362	129029	186397	106856	571272	159611	256158	108719	91602	164160	107297	633256	200452	642523	154580	131042	217830	173122	282107	133393	103100	316420	311863	344721	310179	110232	165891	161006	223778	116687	134767	174512	720978	300696	112794	107350	161910	197088	131018	677400	388324	653217	161650	182821	318179	214816	168134	305598	129609
158130	207405	129370	185448	109213	569667	161928	285656	109191	91239	160139	104888	603113	196059	640912	152530	131551	213707	171520	282563	134173	103815	321444	309703	342221	306691	107291	163646	161021	220966	116546	134129	171552	715467	300674	112731	107553	161190	195152	131608	673888	367277	653490	158095	181250	315406	217323	166723	304825	134973
160602	216203	129887	188834	108631	571053	160399	266338	109425	91308	162039	105599	633088	198628	633424	153714	130529	216801	173110	280519	132861	103012	317212	310146	340236	306883	109367	162198	153429	220998	115417	133471	171159	716847	301232	115441	106712	162004	196322	133520	673442	362728	650561	161562	183985	314484	218774	166620	310619	130060
158149	218013	128747	188302	107741	575158	162198	273003	109889	91972	160864	107537	625356	207405	640040	155969	133598	219354	172774	281118	136259	104019	321195	312279	337354	310840	110545	165013	160511	222956	116857	135768	171704	720324	299246	115804	107536	161115	196413	130914	671997	361664	657307	159034	183583	315536	214631	165208	305184	134913
162443	209761	129025	189869	111506	581204	163238	275599	110657	92184	165268	77766	622840	211285	623923	155539	133581	220770	174007	283084	135099	104376	323909	313621	343972	312787	111438	165646	157661	224700	118082	136220	172483	720990	298751	114929	108597	162103	194430	131762	678732	361819	664811	163093	184988	316768	217109	165762	297909	132258
162608	217327	129951	190165	110845	583178	162821	282762	110864	91587	164776	78678	609581	211283	642160	158767	135841	220594	169838	283937	136649	104278	323949	314718	345540	310850	111864	167162	158047	225675	116653	137855	174406	723341	309392	116108	110033	165723	199351	132513	674542	369451	664335	161392	185437	315460	217219	168685	312442	133365
165627	217273	134807	200302	114518	602963	165523	287122	112650	96155	166714	82302	617865	212654	654275	161189	137284	227677	176112	288942	137923	105961	332082	324122	349319	314027	114527	168428	160138	233090	122672	137912	178011	737275	309140	118060	111297	166703	203085	133738	685987	374770	678750	163875	188065	322781	222603	168333	312025	136292
168009	222606	135118	200272	113826	603177	167737	295107	115042	95683	166399	82466	655645	216108	662132	164049	137613	231006	178982	294616	140827	108367	333776	326781	357186	321466	115175	171526	171152	232333	124174	144655	179040	747256	316016	121956	112598	166418	203792	138290	694247	379376	685300	167405	189952	325505	225941	173187	317986	137535
162759	217606	130484	195782	111948	594956	164613	286881	111449	92193	159909	80541	640970	212150	635111	161490	134593	224138	177147	288703	135307	105540	325976	315617	348097	312424	112031	168550	160643	227594	120207	135248	172848	731101	310177	116372	110210	165036	196348	133545	676917	366260	659659	163128	187131	315884	223851	165718	310155	136462
166134	221710	132550	197210	112800	600455	165157	249687	114611	93978	164506	79293	591476	213371	652294	162421	137138	226296	175323	286103	139351	104864	333866	316729	341792	315478	114109	170037	160643	226750	120854	139876	176609	734785	313033	117401	110649	162174	196121	137147	680368	364067	671219	162635	184790	319362	221828	167478	301185	130984
167710	220323	133739	200188	115925	609128	167080	295929	114949	94166	164408	81300	616892	221143	644351	164426	138765	229429	175642	288250	141394	107094	335582	317111	352492	315322	113946	171232	165746	231469	123834	139704	174509	741542	313796	119174	112130	164120	199212	136529	687393	367696	670704	164417	186004	319595	224854	167481	307651	131748
170911	228045	135368	205436	118046	636105	166621	306914	117652	98797	173011	111953	688144	229510	672296	169037	142888	239550	181916	300977	148187	108151	349884	329421	359713	327688	119220	175834	170809	236962	127739	143116	183308	767479	323531	125001	115435	169899	209244	141724	707945	373762	696876	170205	193633	332708	231956	171888	311533	142257
164731	218395	134227	203033	115663	617922	167204	268842	115656	96123	166096	111319	626151	239630	650556	167119	139838	230729	181932	293232	141584	108767	344517	318846	358019	315890	116722	173160	164539	231960	123591	141182	178931	750180	318969	120937	113512	163416	205358	141134	690088	368408	679036	164792	188083	324548	224739	166621	309632	133836
165805	215257	131070	202963	113101	613022	165718	256947	113638	95545	165218	110356	640687	228309	667643	167972	138818	228270	180357	291011	139977	104973	341825	313204	342322	312747	111797	171396	166021	231669	123570	143249	177788	743717	317576	120028	110508	163246	200916	135957	683819	358817	672811	161258	187079	318484	225211	164416	298795	129915
171012	225087	135009	208126	118495	633001	171939	288139	118678	98185	169986	112679	627366	235542	664524	171222	141534	232832	178097	291725	141230	108280	345032	316800	352726	314901	116181	171983	178741	232318	124476	138188	178055	752291	317339	121540	113300	163796	204973	139400	687397	364822	668858	163227	188117	323442	225742	163107	309339	132370
172681	226149	138323	212264	118006	638339	175255	288773	118185	97530	173350	114307	661171	235698	688715	172626	144124	238367	185024	299744	144278	111216	350459	326169	366873	319777	115998	177421	173869	235617	126812	146456	182971	765986	322198	123355	117346	168837	211035	139337	708424	395694	689365	166911	191282	332281	231691	168378	311704	130117
169468	225360	135269	206346	117736	633139	170578	293665	116880	96628	170849	111196	689459	235297	682460	172500	142699	235573	181914	298932	145790	110203	350193	319983	357478	318893	116904	174307	172237	234023	126161	146558	179782	765229	316672	123102	116573	167656	206652	139170	702419	369276	684945	170770	191676	331978	230085	166130	315122	134401
167115	221934	134522	205311	115964	614462	168668	299801	114486	96409	169928	110532	635963	235504	673431	168441	139919	230211	179204	294879	140423	106719	340492	313953	352373	330403	115289	172198	168210	230931	125986	144218	175183	745678	317580	121758	114170	162297	202479	139097	681461	356544	680829	163328	186196	325535	224677	160672	305409	131400
171941	227459	138225	209004	117444	631230	174145	297539	120696	97912	170565	114931	643106	239268	666561	173331	143369	237243	186933	299428	144284	110354	353730	318820	361233	338894	117346	173428	178500	235607	128109	147200	177644	763728	328040	123866	115467	166281	207687	139901	699175	366280	686479	168386	190393	327281	233613	163178	313116	132668
165471	218258	134022	206281	114656	625089	169205	302119	114142	96396	170342	82249	652291	236895	678683	170275	142003	231688	179456	295377	144412	106250	340846	316466	352688	313377	114312	171595	179069	230749	124791	142658	177732	751505	312331	123696	113217	164380	203992	141089	688545	380294	674159	164901	188788	326009	226206	161760	304436	134288
168855	222078	136502	210111	117736	638355	172299	311179	118021	98818	173552	114221	630954	242545	671559	175516	145092	234580	180059	298717	145207	109449	346240	317745	364187	331495	115570	173777	173410	233018	128957	144608	176330	765521	325037	121701	115062	166994	205367	141849	700401	360153	684832	167197	188271	327935	229328	163315	309880	137018
169626	221591	137546	213362	118836	643371	173026	292681	120178	98970	172212	113764	663115	243300	677016	172728	146648	239742	180811	304062	145597	108472	364256	322686	362315	335429	117978	176768	177125	236125	126898	146878	181514	774278	322590	125838	117174	168615	207625	145607	716728	388949	699040	172260	194807	334075	238174	167023	314404	142096
170302	223056	136965	211109	118855	639791	172490	298261	116727	99548	176174	113710	647191	243495	689558	176610	144202	237015	181915	299119	145376	109094	346906	321767	356895	330324	117497	174582	181149	236385	127482	145615	179513	762765	320630	124590	115585	166322	205147	142103	702747	380369	678994	167057	185334	326006	230965	163556	307051	135394
175850	231330	139479	213976	121431	655515	177118	301635	121582	102033	174861	115815	666546	257777	702044	178960	148096	241669	187807	307361	148544	111191	352750	324704	365965	338626	118273	174928	178932	238243	130788	148758	181365	774387	331342	125123	117347	169036	210435	143925	716959	386440	689876	173462	188944	336927	235120	165896	313985	136619
169502	226191	138779	213576	118766	644624	171661	310299	120502	98391	172515	110001	663541	252400	699475	172592	146837	237658	180870	298309	147166	109606	359370	317419	365292	330467	115461	173820	172953	232584	127573	146765	175784	761252	326095	122031	113856	163728	202824	142726	695268	352822	675875	167823	184676	326538	229028	161214	306216	137187
168379	186541	139481	213448	119638	648337	170758	297750	118881	99005	172821	112721	679053	252483	675499	176107	145989	239081	186035	302110	145249	110202	363192	322668	359339	331257	117962	174621	178168	236436	129955	148209	177666	770271	329343	127177	116808	166840	207443	144222	698662	376202	686084	169129	185995	329298	232769	162012	304388	135627
168494	218820	139833	212159	117546	653880	171360	298675	118572	99070	173564	114282	632213	247647	699219	175377	146174	236450	182711	301203	144578	109559	361728	321794	362982	330590	116512	174842	177577	235563	129003	144446	176827	769887	322820	123288	115373	165748	208400	139543	696588	373200	677792	169815	187906	337895	229337	160855	304820	135569
167578	214858	136827	208673	119307	640607	172679	282348	117817	100692	170872	112603	697511	247754	684749	173049	145101	236742	182778	298304	144698	107811	356111	320633	357627	327817	115978	175494	173407	234832	127440	143964	174256	763891	323744	122946	114561	162983	203662	141505	692121	370088	662747	168231	186385	326779	225793	157917	291379	136864
173492	209917	142318	218390	120428	661393	176415	309635	122660	100720	175219	114688	673692	252181	703975	177311	148425	240784	185054	303779	149086	110369	363116	322384	369517	331206	118984	174188	176346	236738	127660	145532	175085	772858	323507	126653	116126	168436	208070	141434	696084	374121	673633	168654	190032	327390	233692	158641	297320	135195
170602	218312	140668	216542	119970	656694	177412	313948	120742	98735	174500	112344	663369	257729	703763	177406	147693	243587	186387	307276	147423	111402	367362	327234	369155	330525	117877	174751	174134	241174	130555	149029	179519	775172	330977	127634	118766	171274	209348	141840	697789	378728	680395	187728	188671	330678	236193	161945	305567	136951
166567	188784	138932	210310	119303	645192	175599	308350	120244	100958	173339	113445	707190	253101	671535	178101	147351	238640	184258	305381	147830	110349	361862	322189	357807	330131	116555	174607	177824	239418	129499	145088	178230	774404	326752	125979	117007	168565	205515	144378	698940	375767	679515	169464	188163	342779	233683	159150	300018	135748
169012	227952	141301	212977	121176	655194	173253	300174	122403	99068	178394	115411	670396	253191	680264	178928	148077	241438	187333	302922	146794	111691	364349	322317	363905	332466	117270	175478	178940	239721	130587	144446	178829	773776	325003	125332	114769	166486	206027	140418	698263	375209	684376	168477	189560	330146	232837	159608	304411	132622
169047	226601	138413	210114	120458	653829	171099	305411	120429	100157	173038	114648	639729	254452	669881	175283	147812	237287	184319	301667	148149	110873	361092	317698	364167	329532	117033	172889	176603	236790	128267	145364	175632	766129	325426	124456	117554	163860	204274	142914	684034	370097	672436	166913	185914	326357	229605	157363	287360	134475
168326	211079	136876	210646	119363	651090	171935	306209	119628	99875	171676	113563	675581	247453	676322	175618	145657	238757	184608	302246	146357	109019	364353	320292	367096	330488	116709	174799	182562	240471	129369	145533	175838	770920	327125	124390	117894	165122	205747	142990	687380	369099	671872	167638	187746	331971	230860	160033	304095	135743
168987	232957	136436	209988	118733	650635	170497	317958	119207	100216	172395	108931	653536	250872	661226	172119	144510	238813	182672	298053	147597	109724	360432	320657	362041	326251	115421	175320	175628	236050	129761	146670	175680	762872	322439	124614	114587	160769	204398	142532	675873	368546	660229	169837	187085	319988	227363	159611	292087	130452
168262	229611	134746	209465	118263	648738	169927	307436	118205	98115	170356	108287	621490	246567	680670	172811	143271	238291	183503	298660	145913	110351	356908	317920	363091	326668	117382	172900	172473	237958	127283	145474	175686	765925	315491	124117	115573	164247	204171	140510	675831	367565	664759	168364	190569	320027	229222	158181	298247	133449
171884	233841	138164	209429	122650	661919	171837	284111	120044	100784	177098	114545	690009	250109	689240	174127	144159	242187	184262	303947	146764	110761	363042	322483	358829	331914	119343	176312	184678	239708	131860	145727	174519	772667	329685	126791	118725	163797	205348	143264	678901	374815	666427	195382	190402	324301	233207	160861	294425	134684
165491	226194	135652	208419	118274	648523	169374	295347	119328	99639	173247	113988	653436	239937	677619	176661	147553	239264	186192	306154	148831	111563	363695	321265	365650	338055	117953	175706	178593	241009	131798	147466	177410	775671	334679	128169	116957	164707	207960	142223	681859	373672	672166	170704	194174	324206	232966	159934	285673	133079
172438	209594	140102	214491	123402	664382	174990	304167	119287	100071	175464	114879	739334	261054	695968	175606	148909	242872	191708	306994	148767	111547	363969	325371	366892	333886	118963	178670	177914	244787	131274	148800	175914	776868	331539	127668	116101	166308	209530	143168	684573	378002	681492	172313	188916	322233	234813	161197	304770	137575
175398	220723	137842	215267	123102	671418	177366	313205	121602	101855	177030	117706	651671	256097	698369	179874	150727	243146	185095	307614	149589	112782	366460	326274	370256	340231	120130	178042	170865	246421	131760	149536	178342	785673	329448	127376	118803	164357	213288	142666	686391	374417	682061	174268	196401	322605	237026	162696	302034	134100
171194	231182	138771	210122	121787	662929	173566	295876	119000	100745	175723	115855	679234	260134	687450	178014	147347	240947	185488	309121	150168	111636	362575	322696	361907	336659	119753	177449	180066	243255	129849	148789	178138	785598	328837	128094	118199	164295	206010	143599	683614	374015	668890	171067	187835	320383	233491	162005	296858	133301
171719	227642	138926	209839	122023	663377	175960	308448	120658	101327	172673	117352	643017	248944	673568	178404	148631	241191	189147	311432	148061	111323	364798	322386	364729	337312	119783	178222	177977	241792	131233	150150	173111	787775	326985	126339	119240	165877	209625	146994	681093	373898	672654	173142	193858	320712	238560	162201	298257	131785
171886	233569	137666	210276	120580	655844	175077	301471	119285	101222	168686	113990	619497	247233	686659	172980	146299	240352	186978	303187	148702	111232	362080	318518	368615	331684	117479	175114	172473	237864	130457	147706	176805	776572	323111	124089	117244	162032	205950	144655	677443	352922	666663	170597	191170	324149	235106	158833	294600	134099
173595	231925	140207	214818	122191	668170	176624	316439	121897	100105	174983	111954	649519	255101	696798	178615	149249	241749	189465	310810	148773	112029	364179	326235	374957	337515	117871	177679	182847	243946	133340	147981	177457	783606	334949	127511	120641	162758	208445	143667	675466	369646	673441	172448	193751	319989	236369	158274	293577	133006
175847	241770	141305	212585	121344	671985	177015	301193	120531	101850	174280	115930	654351	254202	702014	181953	149521	245956	188849	309981	151201	115004	367219	323100	376745	342242	121525	178886	188922	245602	133674	149703	177517	794856	332390	126529	121375	164317	209359	146700	684773	369274	679402	176771	195541	325218	238114	159784	303893	130664
177062	233016	137972	207476	119846	653290	174428	278530	120612	99918	176840	114726	642699	256925	670289	174344	148874	242098	185053	307248	149768	112845	361353	321214	371403	335306	117918	176405	173919	240842	129759	147581	175419	786174	325780	126795	119104	162214	206996	143914	668810	345929	666073	169695	184469	317479	235847	155537	286120	127623
169895	234490	138929	208446	121068	656990	171202	281728	118455	100544	172904	114516	650836	249749	659939	176282	145470	240116	184609	305855	147925	111416	358109	316949	364872	333189	118419	172816	172326	241208	131137	144936	172973	777228	323269	127942	115346	161641	205772	141923	661481	362307	653595	170568	191722	314215	230627	154940	290906	131917
172910	226074	138707	209926	121638	664696	172957	293930	121713	99542	175175	115318	668719	255957	692559	179108	147756	242005	188757	307435	148331	112790	361702	319045	367980	334102	121813	176741	179911	240128	131261	147633	177567	782374	325236	123039	116718	161704	207103	144014	668551	361755	659299	172613	191802	326879	236670	155513	280914	131640
175545	236253	138606	209767	125142	670758	177393	294141	120703	102427	176015	85633	655971	255302	705503	181673	149168	244188	181324	309438	148993	112513	363697	324032	373914	333484	119370	176753	178534	242791	133420	150872	177456	797123	333610	131360	118865	163378	210120	144049	681662	365270	666802	171799	195637	325824	236731	156905	284560	130582
171168	228684	141933	214190	120780	666367	172545	292617	121851	101235	173445	88081	628663	249781	670282	178411	149456	239619	187589	304686	149318	111377	362748	317636	366690	329251	118087	176137	175156	237744	128931	145402	173108	779987	328448	125230	115944	161016	207348	142662	670407	342989	645276	170868	190006	318781	233524	154288	292595	127322
175866	228646	139998	212826	123045	671188	178414	306172	121823	104368	178402	117989	676968	251603	707403	181744	150122	245787	191693	308083	151050	113468	373410	323897	376332	338425	118811	178498	181240	244456	131227	149394	176550	787824	333740	128059	117483	164296	208787	147094	677513	360484	655687	181857	195143	326168	237239	154560	303438	131637
172843	232186	140972	212723	121761	674492	179075	279158	122139	103616	176651	115940	637917	249900	703754	179008	149303	243095	193176	308026	149581	110555	363066	321489	373205	331046	120317	177760	184069	240457	129920	149474	173968	788166	325306	126447	117154	161391	210478	144237	670368	357663	664767	173109	193168	323598	237616	154133	289703	125927
174222	237200	140032	213163	121736	660146	175899	296976	122476	101106	178397	115219	664325	247275	699354	181767	150473	241581	190336	304725	150088	113138	365381	319420	372728	333061	120317	177795	184869	239885	130541	151444	173449	790910	328504	128555	119503	161681	208576	143824	667310	354229	652736	170392	187362	320731	236742	151672	301495	128968
172843	243991	138245	213793	124357	650509	173927	293532	123205	102190	176982	115870	643759	242756	696204	177201	149087	243086	190563	310796	150471	112894	358242	322855	372457	327912	118976	174872	179210	239594	129163	149109	174702	789249	330274	127041	117820	163334	211248	146024	665706	353194	653141	174055	183893	330802	232424	154291	303034	127684
164995	222720	138014	206079	119882	639290	169200	295413	121187	98779	172233	110156	666217	235736	678334	175369	147921	238239	183712	298654	145611	108921	350535	310110	365812	322593	115973	172117	172330	234878	127135	144922	168930	767800	318216	125110	113450	158594	201733	138171	652716	342777	634617	167583	180735	311170	230922	148428	299617	128123
174243	238336	140223	216456	122082	647809	173849	303629	123022	100062	173811	116338	645200	242536	693908	180622	149239	248952	188862	310551	147887	111369	361265	319077	371379	332758	121337	176886	179002	241121	130180	149031	175134	788889	333290	127306	117349	160900	208987	143877	662755	352582	648330	170453	185862	320367	237837	153208	308131	127725
170090	235248	139440	215259	123134	658173	176315	290003	123802	100731	174358	113719	642060	239130	695188	178278	151305	245536	187842	307683	146794	111153	356589	318171	368966	327710	116967	176849	177272	238610	130234	149837	173287	784287	326286	126516	116309	161935	208609	143785	659767	350387	633907	167152	185756	318615	238401	153067	301109	128562
174843	241152	141927	214614	122932	662570	174501	300760	123941	101629	178382	114661	664174	243300	698421	180695	151713	247533	191337	311175	148709	111951	359088	319958	372922	330911	118475	175089	178361	242456	131364	150836	173350	784688	328925	126324	117588	162105	207630	144958	662280	355805	644979	171065	187646	315912	236762	153208	299688	129180
175506	234264	141226	216595	122968	652303	175705	297172	122746	100392	177100	115726	628326	251000	674329	179852	150735	244337	190918	304292	149622	110697	360714	317662	372957	326519	118797	175024	180996	241341	131090	148897	164072	787278	334565	125997	117365	159947	207372	145564	657733	351193	640815	170182	184658	313763	235427	148771	301259	127459
176914	247094	142922	222837	125286	668326	177963	306918	126495	102734	175786	117736	644807	248544	712976	182701	151289	249380	192453	309117	152496	114344	368708	324309	379473	332070	121209	180113	194500	246582	133838	151218	174412	797393	340044	129764	119224	164009	211279	146094	670256	357828	646244	176432	190829	327272	237852	155168	304630	129269
172383	227715	141134	217196	121882	647392	172840	304523	124004	101677	172691	114955	655494	248932	678494	177053	146466	240998	185171	304401	146504	111585	354291	315758	371711	323120	114121	173531	179026	238600	126954	148551	167354	781155	324260	124796	116222	157353	203182	144109	650185	328207	627939	169683	183208	308917	231749	147310	293290	121560
174863	232811	143913	216307	122483	661460	174497	304385	124136	101671	173909	116849	648391	244648	698914	181089	148211	245457	187377	307467	148731	113103	360471	320055	372509	324722	117334	175167	185908	242679	129918	149479	172182	788272	330795	124743	116297	159537	206733	143235	657038	332534	630841	171818	186883	317020	236950	151054	295888	127415
176726	207378	142814	220887	122573	662220	179051	296233	124565	102607	177570	118047	673636	245924	682230	180774	149721	246733	189028	310133	150950	111649	364837	320340	381141	330161	120355	178940	190147	241919	131004	149644	167996	796000	331020	129198	118247	159188	210122	144516	658216	351177	649892	176074	189590	318384	237524	150201	307233	126766
173363	224904	137932	212968	120211	648181	173114	273047	122772	100427	173996	115431	640874	243401	687390	178062	148241	243582	186804	305211	146960	111420	356036	315429	368028	321380	116957	174862	177338	235634	129364	146158	170991	774973	322700	124306	115469	156297	205583	143988	641825	320986	620836	169678	183588	310212	231860	145316	292553	124170
169313	206618	138466	213212	120314	640489	171335	275562	120522	97809	173609	112761	617735	237136	654859	177697	148412	238922	183170	299787	146376	109430	349192	309791	363766	318569	116011	174095	174797	234317	128022	143003	165759	769274	322653	126059	113277	154473	199899	140142	635237	337018	613213	168758	181488	304234	229982	146001	276005	120296
165596	221842	137778	208722	120091	629652	169645	264225	120635	97784	170529	110894	657533	236931	657309	173861	144106	237947	180584	295806	144968	108184	345855	310119	361115	312570	114175	168164	174586	232479	125284	144807	164198	762596	323056	122299	112229	152833	198906	137732	625279	314386	607955	164573	179530	305408	229474	142668	284428	121262
172424	196148	142067	217943	120389	648550	174549	268771	121763	101416	176841	115086	644271	239732	670602	178585	150018	245716	181802	304942	147617	110960	359208	310026	373306	320513	117510	172910	178977	242397	129534	149184	170123	785664	327221	126408	116001	156551	202983	143119	643003	339423	629922	170437	184170	311564	234945	146661	295199	125129
173456	222643	140453	217843	120211	653240	175249	270460	120327	100030	175542	114140	642814	239256	690228	176922	149858	245260	185224	307044	148710	111778	356388	316359	373309	321144	118122	176407	184700	237889	129317	148176	170290	784102	326756	124877	115660	159137	204132	145302	648125	323271	628198	169825	186372	312118	234692	147161	293617	122712
173767	213897	140884	216740	122396	651212	175354	264285	124245	101552	178116	115014	662478	241691	689638	180523	149348	243843	184774	307690	148957	113079	351617	317607	368505	322639	116557	174956	176231	237688	131060	149482	164585	789566	326752	126965	116017	158412	209024	142861	645237	339354	632542	171548	185351	312285	237317	146643	291192	126452
170913	208505	138232	215805	122420	654049	176767	255691	122861	98850	176141	114841	691512	242802	688406	178706	148701	243078	185565	303543	147582	110218	351241	307271	369104	320774	116179	171924	182965	237503	127592	146107	169904	774664	324969	125045	117519	157415	202182	142640	633761	333062	609571	169932	180855	306949	232442	146580	291724	124885
169134	206598	139137	212845	118084	638130	169635	260158	118928	97988	169887	112116	647704	235375	670316	172615	145120	238520	183161	298203	145253	107945	340645	304815	359770	310208	114135	170335	178247	230960	124341	144164	165935	770293	318960	121930	112703	153709	201680	138205	617774	310214	600868	167183	181343	298725	225328	141168	288770	121975
166707	210493	136396	218783	118557	628850	170205	281591	121775	98689	171262	110349	592887	237841	661901	173771	146669	240504	183862	299603	147510	109815	344893	311282	366170	316020	115796	171410	174616	234343	125744	141545	167735	770746	325360	123317	117160	153775	206518	140351	619834	329029	602872	167884	179602	297433	227858	139553	282399	119886
173526	217655	144047	223109	123623	653613	174468	282633	126618	102994	180033	116650	681441	244985	699638	181579	153196	249125	186929	312439	149439	113057	354997	320245	379014	326315	120507	174283	173689	240712	131018	150037	166737	789450	335212	130145	118136	157659	207002	145912	648566	324705	619621	172608	187036	312622	238450	147638	292557	126757
173919	205883	142433	222220	122645	649933	175489	289131	124091	99183	178058	113641	650715	241300	697120	178731	150160	244769	189472	305983	151548	111030	351219	315807	370993	324104	119219	171558	172350	239199	128743	148710	168752	786095	330047	126798	115525	156811	212366	142478	637862	331838	627037	170795	181755	310706	236464	144580	292350	123899
177742	215332	144166	225718	125362	653443	176576	286367	124354	103676	181342	117352	701468	242455	706716	181607	151081	247934	190701	311193	152166	113831	358024	320787	375731	323414	120573	175956	175819	239700	129851	149656	171721	793045	333576	128431	116648	159239	207774	148443	639797	335911	619507	174744	188604	313357	236951	146103	295118	123359
175726	225417	142334	225141	124670	650837	177721	275559	122142	102750	180657	117031	694554	238578	701591	180725	152158	247043	189906	311211	150212	113109	356912	316931	377572	323494	119414	176818	181437	240880	131407	148931	169698	787215	332208	127142	117565	158222	212410	146026	638536	337122	616768	171971	187377	310617	237934	145419	290517	124172
168926	225277	137373	214803	119797	632082	169136	244642	121595	99341	173783	110892	612636	235067	667689	174093	147507	239731	183348	298079	143472	109283	340994	303479	365051	310195	115088	169898	171228	232974	126277	143758	164605	769065	320404	120807	114259	151240	201857	137749	612548	319897	588991	166835	178602	297258	227115	139979	289404	119433
174042	213836	143541	222831	122770	668502	174918	269109	123936	101592	175139	114858	605632	242377	693229	181032	150830	246190	190972	313172	150452	112728	354357	316452	372017	322072	119245	177476	179391	241843	130375	149532	165298	803904	333048	128699	116147	157108	212178	145080	633461	333411	614895	172572	185712	309381	235410	144008	288421	124587
175676	224896	142603	223003	120812	668070	174189	278890	123883	102259	177406	97999	646308	238959	685959	180975	150946	245736	186476	308657	148694	112107	352335	314014	373632	319048	118478	174968	186045	237238	129712	147293	167884	792199	330535	125448	117888	157844	210007	144268	627938	326489	607691	173275	183836	306780	234586	142259	290326	123991
178272	229469	143770	227042	124358	662602	178821	283761	124083	103061	177105	118109	705600	246168	697379	182932	152492	250275	189988	314138	153232	113088	359115	318808	375926	325158	120255	179138	181770	241056	130075	150365	170617	806152	337373	128599	118388	158317	209654	145135	636929	336458	623692	175204	188026	310426	240151	145340	291944	125710
174248	231644	140040	221504	122414	660863	175790	279119	122372	101196	175091	84885	636104	235600	683288	177492	150124	241909	184397	307266	147617	111268	352252	314973	365402	318074	118115	173289	178724	237239	128586	145707	165790	792844	328284	124577	115383	155973	203494	140630	619398	325543	605396	170056	180809	302127	234019	142578	286510	122321
171882	224760	140282	220336	120957	651107	172428	264675	121113	101100	177664	84323	636737	234424	675196	177250	147182	240378	181053	304893	147205	109876	345874	307956	365990	315244	115138	168815	176177	231761	126929	145577	158764	788585	320150	125072	115711	151645	205067	142014	607766	307546	591197	168380	177921	297851	232209	140231	291107	121447
175062	224429	142142	225114	124746	661082	176904	269145	124306	101391	179313	116927	683631	244502	688349	182351	151800	248575	187409	311717	150600	114897	353454	315962	372929	322686	118400	177877	182628	241215	131886	149022	165779	808877	332440	127263	118480	155630	210454	144820	627039	314269	607653	175399	185290	307322	237595	142702	296666	125837
171089	219301	140089	222288	122528	655424	173377	266769	122947	100680	173735	89013	620526	236895	685352	177442	148399	242182	184658	305630	147692	113219	351893	313099	372151	314061	119249	174393	182621	236894	129219	148300	164024	769490	328140	124489	116366	152114	203942	142468	613724	308620	587567	170254	181025	300679	234998	138987	284906	120810
174017	225938	143616	229370	126548	665415	176801	237620	125283	102688	176978	90504	658113	246153	670025	183878	151989	249723	185401	310854	152010	113441	353657	317162	380864	324542	119986	176042	187698	240460	129393	151114	165567	804510	331675	126405	117664	157845	205979	146285	625056	312804	609723	174401	182937	301345	239272	140730	296484	123624
178959	229234	145919	230994	126666	681467	179732	271833	126514	103450	180681	94761	686262	249987	699834	184939	155395	250387	189680	317850	152881	115416	361728	316961	385562	330832	122048	177555	185328	246145	133799	150940	171006	820687	346521	128514	121117	158118	214487	149270	631017	335408	611159	176257	185663	309003	241845	145346	297855	126000
178308	227652	143550	226945	124175	670745	176249	262714	123670	101630	181877	119454	654776	239817	689968	183269	151464	250304	188740	311904	151330	112784	355640	316294	374259	321631	118793	174661	187411	242602	130226	149246	166291	802965	333364	127971	117189	154655	212200	145655	622995	308274	602906	175240	185807	303953	237404	143311	288945	122024
211869	279283	175179	275192	150513	792045	215179	314111	149788	123827	215756	139974	783877	282594	817559	219030	185028	297449	226333	378671	183838	138604	428500	381479	455503	383207	142820	214505	214160	288628	155049	181534	197166	918390	400914	152292	140031	185386	251974	174178	741586	389502	723818	210075	224482	382107	287415	169648	339195	149617
208562	278945	169579	274936	148845	778736	213910	307871	145411	124612	213427	139071	782840	281286	815587	214387	182259	298771	223094	372824	182092	137463	423326	373269	455930	381016	141896	211709	216031	288564	157385	179273	195910	909308	396102	151069	139466	182023	249697	174536	734697	363675	713905	208557	221095	357420	283189	170652	336474	147903
208027	269417	167532	266152	146635	775453	206220	277746	145029	120427	211426	136812	764708	277491	794451	213283	182796	294687	219550	370396	180868	135628	416483	375377	437966	377251	142057	207895	207854	284116	151110	176201	196371	902827	393560	151426	137440	181104	247052	173225	719281	377888	687508	200940	214107	371601	279907	165897	339707	144416
212376	269883	170180	269721	147270	760479	210902	311232	147774	119431	208587	137983	738814	281437	805646	215765	178706	291642	220035	368644	178775	137017	421486	372257	441938	377815	139967	207389	207299	287787	152321	176300	198105	908222	395764	150960	137535	179481	246298	169797	715364	374096	697842	204655	214249	351108	280692	166441	340031	143094
206948	263821	168330	264557	144369	757959	206536	311010	141875	118157	205677	136816	756024	276500	781881	210570	176660	291327	215619	366040	176356	132962	414357	366709	433941	372647	140595	204665	209290	282666	150128	174734	195751	898009	391326	147832	137045	176684	243519	167151	713213	373956	684469	200704	214208	348406	279025	164812	338674	143033
[truncated: 1,594 more columns]
